# Supplementary material for: The Big Five personality traits and the fear of COVID-19 in predicting depression and anxiety among Japanese nurses caring for COVID-19 patients: A cross-sectional study in Wakayama prefecture
Source: PLoS One. 2022 Oct 27;17(10):e0276803. doi: 10.1371/journal.pone.0276803 (PMC9612447; doi:10.1371/journal.pone.0276803)
Supplement: S1 Data — (XLSX) [file pone.0276803.s001.xlsx]

## Sheet: minidataset
id	age	sex	FCV19S_1	FCV19S_2	FCV19S_3	FCV19S_4	FCV19S_5	FCV19S_6	FCV19S_7	HADS_1	HADS_2	HADS_3	HADS_4	HADS_5	HADS_6	HADS_7	HADS_8	HADS_9	HADS_10	HADS_11	HADS_12	HADS_13	HADS_14	BFS_1	BFS_2	BFS_3	BFS_4	BFS_5	BFS_6	BFS_7	BFS_8	BFS_9	BFS_10	BFS_11	BFS_12	BFS_13	BFS_14	BFS_15	BFS_16	BFS_17	BFS_18	BFS_19	BFS_20	BFS_21	BFS_22	BFS_23	BFS_24	BFS_25	BFS_26
1	20s	2	5	5	1	5	4	1	1	4	2	2	1	4	2	1	4	0	4	4	2	2	1	7	5	4	5	4	6	6	3	4	3	6	6	5	4	4	4	3	4	5	3	6	5	4	4	5	6
2	40s	2	5	5	4	5	5	5	5	3	3	3	1	3	4	2	3	1	4	2	3	3	3	1	7	7	7	1	1	7	1	6	1	1	7	1	1	1	1	7	7	2	1	1	7	6	1	4	1
3	40s	2	4	4	1	1	2	1	1	4	0	4	0	4	4	0	4	0	4	4	0	4	0	4	2	5	3	5	4	2	6	3	4	5	2	4	3	5	5	1	5	1	5	6	2	5	3	5	6
4	40s	2	5	3	1	5	2	4	3	4	2	4	1	4	2	2	4	1	4	4	2	2	1	4	4	4	4	4	4	4	4	4	4	4	4	4	4	4	4	4	4	4	4	4	4	4	4	4	4
5	40s	2	2	5	1	2	3	1	1	2	0	4	0	2	4	2	4	0	4	4	1	4	1	3	4	3	3	4	6	4	2	3	4	3	6	4	3	3	3	5	3	4	3	4	5	4	4	4	3
6	40s	2	5	5	4	4	3	4	4	2	3	2	1	4	2	1	4	1	4	4	2	4	1	5	6	2	6	3	5	5	1	6	2	5	6	3	5	2	4	5	5	5	3	4	5	2	6	5	3
7	30s	2	3	5	3	2	1	4	4	2	1	2	0	4	4	3	4	1	4	3	1	4	1	6	5	6	3	4	7	6	1	5	3	6	5	2	6	6	7	5	5	4	3	7	3	6	4	2	2
8	40s	2	3	4	1	4	3	1	1	4	1	4	1	4	4	2	4	2	4	4	3	2	3	6	6	4	4	4	5	5	1	4	1	5	5	3	5	3	4	7	3	2	4	5	7	3	5	4	5
9	40s	2	1	1	1	1	1	1	1	4	0	4	0	4	4	0	4	0	4	4	0	4	0	7	4	3	5	5	7	3	4	5	5	5	3	5	5	5	5	3	5	5	5	5	3	5	5	5	5
10	50s	2	5	5	1	2	2	2	1	3	2	3	2	3	3	3	4	1	3	3	2	3	1	7	6	4	4	7	7	5	4	3	6	5	3	4	4	6	7	5	5	3	3	7	2	5	4	5	7
11	20s	2	3	2	1	2	2	2	2	4	0	4	0	4	4	0	4	0	4	4	0	4	0	4	5	4	5	7	3	4	4	4	5	6	6	5	4	6	3	3	4	4	6	4	4	5	6	6	6
12	20s	2	5	3	1	2	1	1	1	4	0	4	0	4	2	0	4	1	4	4	0	4	0	6	6	4	6	6	6	4	5	6	4	6	6	4	4	4	5	5	6	5	5	3	5	3	3	2	3
13	20s	2	4	4	1	3	4	1	3	3	1	4	0	2	4	1	4	0	4	4	0	4	0	5	6	3	2	6	2	6	3	2	2	5	6	4	2	2	3	5	3	2	6	3	6	3	2	5	5
14	40s	2	5	4	1	5	4	4	3	3	1	2	0	2	2	1	3	1	4	4	0	4	3	3	7	5	6	6	1	7	2	6	6	2	7	4	5	5	3	7	3	5	3	3	6	3	5	5	5
15	20s	2	4	5	1	2	4	1	2	2	0	4	0	2	4	1	4	0	4	4	0	4	0	5	6	4	4	4	5	5	2	3	3	4	5	3	4	3	3	5	4	3	4	5	6	5	4	4	5
16	20s	2	5	3	1	2	1	1	1	4	0	4	0	4	2	0	4	0	4	4	0	4	0	7	5	3	7	5	7	6	5	1	3	7	5	2	3	5	7	5	2	1	5	7	2	7	6	7	6
17	40s	2	5	5	2	4	4	3	4	2	0	2	0	4	4	1	4	1	4	4	1	2	1	6	6	5	2	6	6	6	3	2	2	6	6	4	2	2	6	5	6	3	5	5	5	5	3	5	5
18	20s	2	5	5	3	5	5	3	3	3	2	2	1	3	4	2	4	1	4	4	3	2	1	4	7	4	4	4	4	7	4	4	2	4	7	4	2	2	2	2	4	4	4	1	7	4	4	2	2
19	50s	2	5	5	1	5	3	1	1	4	0	4	0	4	4	1	4	0	4	4	1	4	0	2	5	1	6	5	2	6	1	4	5	2	6	1	5	5	1	3	5	6	4	3	5	1	7	4	4
20	20s	2	5	5	1	5	5	5	2	2	1	3	1	2	2	2	3	1	4	4	3	2	2	4	5	1	6	2	6	6	1	6	6	5	6	4	4	3	4	7	4	3	4	6	5	1	6	5	7
21	50s	1	5	4	1	5	4	1	1	2	2	4	0	4	4	2	4	1	4	4	3	4	1	5	5	4	7	5	7	4	1	7	3	5	4	4	7	3	3	5	5	7	5	7	2	4	7	5	4
22	40s	2	5	5	2	5	4	3	2	4	0	4	0	4	4	2	4	0	4	4	0	4	0	5	4	4	5	6	4	4	4	4	6	6	4	5	6	6	5	4	5	3	6	5	3	4	5	5	5
23	50s	2	4	2	1	1	1	1	1	4	0	4	0	4	4	0	4	0	3	4	1	4	1	3	5	1	3	4	5	5	1	3	3	3	5	3	2	2	4	4	3	2	4	3	5	2	2	4	5
24	40s	2	4	5	1	2	2	2	1	4	1	4	1	4	2	1	4	1	4	4	2	4	0	3	3	3	4	4	3	5	3	6	4	4	5	4	5	4	3	5	3	5	4	4	5	3	5	5	6
25	50s	2	5	4	1	3	2	2	1	2	2	4	0	2	4	2	4	0	4	4	1	4	0	5	7	5	3	3	5	6	3	3	2	4	7	5	3	3	3	6	3	4	2	4	5	4	3	2	4
26	50s	1	4	3	1	4	3	1	1	4	2	4	0	4	2	1	2	0	4	4	1	4	0	6	4	2	2	5	4	5	2	3	4	4	4	4	3	5	3	3	3	4	4	5	4	4	4	5	5
27	50s	2	5	4	1	3	4	4	4	4	2	2	0	4	4	0	2	2	4	4	1	2	1	5	6	4	3	4	4	6	4	2	3	4	5	4	3	3	4	5	4	3	4	4	5	4	2	4	3
28	50s	2	3	4	1	1	1	1	1	2	3	2	2	3	3	3	3	3	4	2	3	3	1	1	7	5	5	5	2	7	3	4	2	3	6	4	5	2	2	5	5	3	4	3	6	2	3	6	6
29	40s	2	5	5	1	5	4	1	1	3	1	2	1	4	4	3	4	0	4	4	1	4	2	5	5	4	4	5	4	5	4	4	4	5	5	4	4	5	4	5	5	3	5	4	5	5	4	5	5
30	40s	2	3	3	3	3	3	2	2	4	1	4	2	4	3	0	4	0	4	4	1	4	1	4	3	2	4	6	5	3	2	6	6	5	3	4	5	6	5	2	3	4	5	5	3	3	5	5	6
31	20s	2	3	3	3	3	3	3	3	3	1	4	0	4	4	0	4	0	4	4	2	4	1	4	4	4	4	4	4	4	4	4	4	4	4	4	4	4	4	4	4	4	4	4	4	4	4	4	4
32	30s	1	4	4	2	2	2	2	2	4	2	2	1	4	4	2	4	2	4	2	2	2	1	4	5	5	3	3	5	5	4	5	4	4	6	3	4	3	5	6	6	3	4	5	6	4	2	3	2
33	30s	2	3	5	1	3	3	1	1	4	1	4	1	2	2	2	4	0	4	4	1	4	3	2	6	3	3	6	2	6	1	4	5	2	6	2	5	6	2	6	3	5	5	2	6	2	4	5	2
34	30s	2	3	3	1	3	2	1	1	4	1	4	1	4	3	0	4	0	4	4	2	4	3	4	1	4	4	4	4	4	4	7	4	4	1	4	4	4	4	4	4	4	4	4	4	4	4	4	4
35	50s	2	5	5	1	5	3	1	1	2	3	4	1	4	4	2	4	1	4	4	3	4	1	5	3	5	5	5	6	3	4	3	5	4	3	5	6	6	5	4	4	5	4	6	2	5	6	5	6
36	40s	2	5	5	1	4	3	2	1	4	0	4	0	4	4	0	4	0	4	4	0	4	0	6	5	4	2	4	5	2	4	3	3	5	3	4	4	4	5	6	4	3	4	5	3	4	4	4	4
37	20s	1	4	4	2	4	2	2	2	4	1	4	1	4	4	1	4	0	4	4	1	4	1	5	4	4	5	5	5	2	5	4	6	5	5	5	6	6	6	5	5	4	5	6	3	5	6	5	6
38	30s	2	4	3	1	4	2	1	1	4	0	3	0	2	4	1	4	1	4	4	1	4	1	5	5	5	2	5	5	5	2	6	5	5	5	2	3	5	4	3	2	3	3	5	5	3	4	5	6
39	20s	2	4	4	2	4	4	2	2	2	1	2	0	2	2	1	2	1	4	4	1	2	1	5	5	4	3	3	6	6	2	2	2	5	5	4	2	2	5	3	2	3	3	6	5	2	4	4	6
40	20s	2	4	4	1	4	3	3	2	2	1	2	0	2	2	0	3	0	4	4	0	4	0	6	6	5	1	5	3	5	2	1	3	4	4	2	1	7	4	4	3	1	4	2	6	4	4	4	4
41	20s	2	2	1	1	1	1	1	1	4	1	4	0	4	4	0	4	2	4	4	0	4	1	3	5	1	3	7	1	4	2	3	7	2	6	5	3	7	2	6	6	7	6	3	2	1	7	6	7
42	20s	1	5	4	1	5	2	2	2	4	2	4	2	2	2	2	4	0	4	4	2	4	2	3	7	4	4	5	4	7	1	4	4	3	5	4	4	4	2	6	3	4	6	3	7	3	4	4	4
43	40s	2	4	4	2	5	4	1	2	4	2	2	2	4	3	2	4	0	4	4	3	4	1	3	4	3	5	3	5	6	3	6	4	3	3	3	6	5	2	3	3	6	2	6	2	2	6	2	4
44	30s	2	5	4	3	4	3	4	3	2	1	2	1	4	4	2	4	0	4	4	1	2	1	5	6	3	4	5	4	6	2	4	4	4	6	3	4	4	3	5	5	3	3	4	6	3	4	4	5
45	50s	2	5	5	3	5	4	3	2	3	1	2	1	2	2	2	4	1	4	4	2	2	1	2	6	4	5	5	3	6	3	5	3	4	6	4	4	3	3	5	5	4	4	4	5	4	4	5	5
46	50s	2	4	4	1	4	3	2	3	4	0	4	0	4	4	1	4	0	4	4	0	4	0	3	5	2	5	3	3	5	1	3	3	3	5	1	5	4	1	3	3	4	2	3	5	2	3	3	4
47	60s	2	4	4	1	5	5	2	2	3	1	2	1	3	4	2	4	1	4	4	2	2	1	4	6	3	3	4	3	6	3	3	3	4	6	3	3	3	3	3	3	3	4	4	5	4	4	4	4
48	30s	2	5	5	1	5	5	1	1	2	0	4	0	4	4	0	4	1	4	4	0	4	0	4	5	1	7	5	7	5	4	6	3	4	5	4	4	4	4	4	4	4	4	7	2	4	6	5	6
49	30s	1	5	5	3	5	5	3	3	3	1	2	1	2	2	2	4	3	3	4	2	2	0	1	7	7	4	4	1	7	4	4	4	1	7	2	4	4	4	7	4	5	3	3	4	4	4	4	4
50	20s	2	5	5	3	4	4	4	4	2	1	2	1	2	4	2	4	2	4	4	1	2	1	5	6	4	4	4	3	6	3	3	3	4	6	5	4	3	4	5	3	4	4	3	6	4	4	5	3
51	40s	2	4	4	1	4	2	1	1	4	1	2	1	4	4	2	4	1	4	4	1	4	1	5	6	3	5	4	4	6	5	3	1	3	6	5	2	1	5	7	7	3	5	4	5	5	2	6	5
52	30s	1	5	5	3	5	5	4	3	3	3	2	2	4	2	1	4	1	4	4	2	4	2	4	7	4	4	4	4	7	2	6	6	4	6	2	6	6	4	5	2	3	4	4	6	4	4	4	4
53	40s	2	5	5	3	3	3	3	3	2	1	4	0	4	4	0	4	1	4	4	1	4	0	4	4	4	4	4	4	4	4	4	4	4	4	5	4	4	4	4	4	4	4	6	4	4	4	4	6
54	40s	2	4	4	3	5	4	4	3	2	1	2	2	4	4	2	4	0	4	4	1	4	2	2	5	4	3	5	5	5	3	3	6	5	5	4	4	5	4	4	4	3	5	5	3	6	4	5	6
55	30s	1	2	5	1	2	1	1	1	4	0	4	0	4	4	2	4	0	4	4	1	4	0	6	3	5	2	6	7	2	4	2	6	6	2	4	3	4	6	3	6	2	6	7	3	6	3	6	7
56	30s	2	4	4	3	4	4	3	3	2	2	2	1	4	4	3	4	0	4	2	2	4	1	1	5	2	7	4	5	5	1	7	7	2	5	2	7	7	1	6	4	3	4	4	5	2	7	3	6
57	50s	2	4	4	1	5	2	2	3	2	1	4	0	4	4	0	4	0	4	4	1	4	0	5	2	3	5	4	3	2	1	5	6	5	2	2	6	7	3	2	1	5	4	7	1	3	6	4	7
58	40s	2	5	4	1	4	3	3	2	2	2	4	1	2	4	3	4	1	4	4	2	4	1	6	7	2	6	4	6	6	4	6	5	5	7	4	6	4	3	7	6	6	4	4	6	4	4	5	6
59	40s	2	4	3	2	4	3	4	3	3	1	4	0	4	4	2	4	0	4	4	0	4	3	5	2	2	6	5	6	2	2	6	6	4	4	4	6	6	4	2	4	3	5	6	2	2	6	5	6
60	40s	2	5	5	1	5	4	2	1	3	2	3	0	3	2	1	2	1	4	4	1	3	2	4	7	6	4	4	4	7	4	4	4	5	7	4	4	4	4	7	4	4	4	2	7	4	4	5	4
61	50s	2	3	3	1	3	3	1	1	3	0	4	0	2	4	2	4	0	4	4	0	4	1	2	6	4	4	4	3	6	4	4	4	3	4	4	4	4	3	4	4	4	4	3	5	4	3	4	3
62	40s	2	5	5	4	5	4	3	3	2	2	2	0	4	4	2	2	1	4	4	2	2	1	5	5	5	4	5	4	5	5	4	4	4	5	4	4	4	5	4	5	3	5	4	4	5	4	5	4
63	60s	2	4	4	1	2	3	2	1	3	1	4	0	4	4	2	4	0	4	4	1	4	1	3	4	1	4	4	4	4	1	4	4	4	4	1	4	4	4	5	3	3	3	5	5	1	5	3	4
64	50s	2	5	5	1	5	4	3	2	3	3	2	2	3	3	2	3	2	3	4	2	2	1	1	7	4	7	6	1	5	2	6	6	2	7	1	7	5	1	7	7	7	5	2	7	1	7	6	3
65	40s	2	5	5	2	5	4	2	3	4	1	2	1	2	2	2	4	1	4	4	2	4	1	6	5	4	3	5	6	5	2	6	3	5	5	4	3	3	4	5	5	4	4	6	5	3	4	5	6
66	40s	2	4	4	1	5	3	3	2	2	1	4	0	4	4	2	4	0	4	4	1	4	1	5	4	3	5	4	6	5	2	5	4	5	4	3	7	4	4	5	4	6	4	7	2	5	4	6	6
67	50s	2	5	5	2	5	5	2	3	2	1	2	1	4	4	1	4	1	4	4	2	2	1	5	5	5	4	4	6	5	3	4	2	6	6	6	4	2	6	6	3	3	5	7	6	6	7	1	7
68	30s	1	4	4	1	5	2	2	2	2	0	4	0	4	2	0	2	1	4	4	0	4	0	6	6	3	5	4	6	5	2	3	2	5	6	3	5	3	3	5	3	3	3	5	5	5	5	5	5
69	40s	2	5	4	1	4	2	1	1	2	0	4	0	4	4	0	4	1	4	4	1	4	0	3	6	3	3	5	5	7	2	2	5	4	7	3	3	5	3	6	3	3	5	5	3	3	5	5	5
70	60s	2	3	4	1	3	1	1	1	4	1	4	0	4	4	1	4	0	4	4	0	4	0	6	3	3	5	6	7	3	2	5	5	3	5	3	5	6	6	5	5	3	5	6	2	5	6	6	6
71	30s	2	5	3	2	4	2	1	1	2	0	4	0	4	4	1	4	1	4	4	1	4	0	5	3	3	5	5	5	4	2	6	3	5	4	4	5	4	4	3	3	4	4	5	3	4	5	4	5
72	20s	1	5	5	1	4	4	2	1	2	2	4	0	2	4	0	4	0	4	4	2	4	0	1	5	3	3	5	2	6	3	2	3	5	5	4	2	3	6	6	2	3	3	3	5	3	3	4	3
73	20s	2	5	5	3	5	4	4	3	2	1	4	0	4	4	0	4	0	4	4	0	4	0	5	3	4	5	5	5	3	4	5	5	5	3	5	4	5	5	4	4	4	4	5	3	4	4	5	4
74	50s	2	4	4	1	4	1	1	1	3	0	4	2	4	4	3	4	0	4	4	3	4	1	5	5	4	4	5	5	4	3	4	3	5	5	4	4	5	4	4	4	3	4	5	3	3	5	5	5
75	20s	2	4	4	1	4	2	3	3	4	1	4	1	4	4	2	4	1	4	4	2	4	0	6	3	4	4	5	7	3	3	4	4	5	4	4	5	4	6	6	5	6	4	7	4	5	6	5	7
76	30s	1	4	4	2	3	4	4	3	2	0	4	0	4	4	1	4	1	4	4	0	4	0	5	5	4	4	5	5	5	5	3	3	5	5	5	4	3	5	5	5	3	4	6	2	5	6	4	5
77	30s	1	5	5	2	5	3	3	4	3	1	2	0	4	4	0	4	0	4	4	1	4	1	7	5	4	2	4	6	4	2	3	2	6	4	4	4	3	5	5	4	4	4	4	4	4	4	4	4
78	20s	2	4	3	1	3	4	1	1	2	1	4	0	4	4	0	4	0	4	4	0	4	0	6	5	6	3	5	4	4	5	4	4	5	4	5	4	3	5	5	5	3	5	4	5	4	4	5	4
79	20s	2	3	4	1	2	2	2	4	3	2	2	1	4	4	1	4	1	4	4	1	4	1	3	5	2	2	6	5	3	1	2	3	5	5	1	5	5	5	2	1	3	5	3	5	1	6	6	6
80	20s	1	4	4	2	4	3	3	3	2	0	4	0	4	4	0	4	0	4	4	0	4	0	6	3	4	5	5	3	1	4	4	5	4	3	4	4	4	5	5	5	3	5	5	3	4	4	5	4
81	40s	2	5	5	2	4	4	2	1	3	1	2	1	2	4	2	2	1	4	2	1	2	1	2	7	2	3	6	5	5	1	2	3	2	6	4	4	3	3	7	5	4	6	4	5	4	4	6	5
82	50s	1	5	5	2	3	4	3	3	2	2	2	0	2	4	2	2	1	4	4	2	2	1	5	6	4	5	3	4	5	3	5	3	3	5	4	4	3	5	5	3	5	3	4	5	3	5	3	4
83	50s	2	3	4	1	2	2	1	1	4	1	4	2	4	4	1	4	0	4	4	1	4	1	4	3	2	5	4	5	2	2	4	4	4	2	4	6	5	4	2	2	4	4	6	2	4	6	4	5
84	50s	2	4	4	1	4	4	1	1	2	1	2	1	4	2	3	4	1	4	4	1	4	2	6	4	4	4	7	6	4	3	4	4	6	4	4	4	4	5	5	5	3	5	5	3	4	4	5	4
85	50s	2	4	4	1	4	1	1	1	2	2	4	2	2	4	3	4	0	4	3	1	2	3	3	6	5	7	6	6	5	4	7	2	4	3	5	4	4	4	5	5	5	4	6	4	4	5	5	6
86	50s	2	5	5	1	5	4	3	1	2	2	2	0	4	4	2	4	1	4	2	0	4	1	5	6	4	6	4	5	6	3	5	4	4	6	4	4	4	5	5	5	5	4	5	5	5	4	5	5
87	50s	2	5	5	3	5	5	3	4	3	1	4	0	2	4	2	2	2	4	2	2	2	1	5	6	5	2	5	3	7	2	2	2	7	5	5	2	2	7	7	5	3	5	2	5	5	3	5	1
88	50s	2	5	5	4	4	3	2	1	2	0	4	0	4	4	1	4	0	4	4	2	4	0	7	5	4	1	4	6	5	4	4	3	5	6	4	4	3	4	5	4	3	4	6	5	4	4	5	4
89	50s	2	4	4	2	5	4	2	2	3	1	2	0	2	4	1	4	1	4	4	1	2	0	5	7	5	3	5	3	7	2	4	5	5	7	3	2	5	3	6	3	3	3	3	6	5	5	4	5
90	50s	2	3	4	1	5	3	1	1	2	1	2	0	4	4	2	4	1	3	2	1	2	0	4	6	2	6	5	3	6	2	6	3	5	5	6	6	5	4	6	4	6	5	6	5	4	6	5	6
91	40s	2	2	5	1	1	1	1	1	4	2	4	1	3	4	2	2	0	3	4	3	4	3	5	6	5	3	6	3	6	1	2	4	3	5	1	1	4	2	4	2	6	5	3	6	1	7	4	6
92	40s	1	4	4	2	3	3	2	2	4	1	4	0	4	4	1	4	0	4	4	2	4	1	3	3	5	5	4	3	4	4	5	5	3	4	4	5	5	5	3	5	3	5	4	3	4	5	4	3
93	40s	2	4	4	1	4	3	1	4	4	1	2	0	4	4	0	4	1	4	4	1	4	1	5	5	5	3	6	5	3	6	2	5	6	5	4	3	3	4	4	5	3	5	5	4	6	3	5	4
94	50s	2	5	5	1	5	4	1	1	4	0	4	0	4	4	1	4	0	4	4	2	4	0	3	2	2	3	3	5	2	1	3	3	3	3	2	5	3	2	2	3	3	2	5	3	2	6	3	3
95	50s	2	4	4	2	4	4	2	2	4	0	4	0	4	4	1	4	0	4	4	1	4	0	4	3	2	5	5	4	3	3	5	5	5	3	3	5	5	4	3	4	5	4	5	3	3	5	5	5
96	50s	2	1	5	1	1	1	1	1	3	3	3	3	3	3	3	3	1	4	3	3	3	3	1	7	7	1	1	1	7	1	7	1	7	7	1	1	1	1	7	1	1	1	1	7	1	1	1	1
97	30s	2	4	5	1	3	4	5	4	3	1	2	2	3	3	2	3	1	4	4	3	3	1	1	7	1	1	1	1	7	1	1	1	1	7	1	1	1	1	7	7	7	1	1	7	1	1	1	7
98	40s	2	3	3	1	3	3	2	1	2	0	4	0	2	4	1	4	0	4	4	1	4	0	4	5	4	3	6	4	6	3	5	6	4	6	4	3	5	4	4	3	5	4	4	5	3	5	5	5
99	40s	2	5	5	2	4	3	3	3	3	3	2	1	4	2	2	2	0	4	4	2	4	3	3	5	4	4	5	4	5	4	4	5	5	4	4	4	5	4	6	5	4	5	5	4	4	4	5	4
100	30s	2	5	4	1	4	2	1	1	4	1	4	0	4	4	2	4	0	4	4	2	4	1	6	6	3	4	4	6	6	1	4	4	5	6	2	5	4	4	5	4	5	4	4	6	4	6	4	5
101	40s	2	4	5	1	4	4	1	1	2	0	4	0	4	4	2	4	0	4	4	0	4	0	6	6	4	2	7	4	5	3	3	5	7	6	3	4	7	4	4	3	3	5	5	4	4	6	5	6
102	40s	2	4	4	1	4	2	1	1	3	0	4	0	2	4	0	2	0	4	2	0	2	0	5	4	2	6	3	4	5	4	6	3	4	6	4	5	3	3	5	5	6	2	4	6	4	5	4	6
103	50s	2	5	5	2	4	4	4	2	2	1	2	1	2	4	2	4	1	4	2	1	4	1	5	4	5	5	6	5	5	5	5	5	5	3	4	3	4	5	5	5	3	5	5	5	5	3	5	3
104	40s	2	3	5	3	4	4	4	3	3	2	2	1	2	4	2	4	1	4	2	2	4	1	4	7	4	4	7	1	7	4	4	4	6	7	4	4	3	4	4	4	3	3	4	7	6	3	4	4
105	50s	2	4	3	1	3	1	1	1	2	0	4	0	4	4	1	4	0	4	4	0	4	1	5	3	4	2	6	3	3	2	4	5	4	3	3	6	6	3	4	4	4	4	6	4	4	5	4	6
106	20s	2	5	5	3	5	3	3	3	3	1	2	1	3	4	1	2	1	4	2	1	2	1	4	4	4	4	4	4	4	4	4	4	4	4	4	4	4	4	4	4	4	4	4	4	4	4	4	4
107	40s	2	5	5	1	4	4	1	1	2	1	2	0	3	4	0	4	0	4	4	3	2	1	6	6	3	3	5	5	7	3	2	3	4	6	4	2	3	4	6	4	2	5	3	6	3	2	4	3
108	50s	2	4	4	1	2	4	2	1	4	0	2	0	4	4	0	4	0	4	4	0	4	0	5	3	5	5	4	6	2	4	5	3	5	5	5	5	5	5	5	5	3	5	5	5	5	5	3	5
109	40s	2	4	5	1	2	3	2	1	2	1	4	0	4	4	0	4	0	4	4	1	4	1	5	4	4	5	4	3	4	2	6	3	5	5	4	3	3	3	5	5	6	3	3	5	5	3	5	3
110	40s	2	4	3	1	2	1	1	1	2	1	2	1	2	3	2	4	1	4	4	1	2	2	2	5	5	3	5	3	5	5	4	4	3	5	4	4	4	4	5	4	4	5	4	5	4	4	4	4
111	50s	2	4	3	1	1	1	1	1	2	0	4	0	4	4	1	4	0	4	4	0	4	0	4	5	4	5	4	5	5	2	5	5	3	5	4	5	4	3	5	3	4	4	5	5	2	6	4	6
112	40s	2	4	5	1	5	4	1	1	2	1	2	1	3	4	1	4	1	4	2	1	2	0	7	3	5	6	5	6	5	4	3	2	7	7	4	3	2	5	6	4	3	5	6	5	2	4	5	6
113	40s	2	5	4	3	4	4	3	3	3	1	4	1	4	4	0	4	0	4	4	2	4	1	4	3	2	6	5	5	3	3	6	6	4	2	4	6	5	4	5	4	5	5	6	4	2	6	5	5
114	50s	2	5	5	2	5	3	4	4	2	0	2	0	4	4	2	4	1	4	4	1	4	1	5	4	3	4	5	5	6	4	4	4	4	4	4	5	3	3	3	4	5	4	5	4	4	5	5	5
115	40s	2	3	4	1	3	2	3	2	2	1	4	0	4	4	2	4	1	4	4	0	4	0	4	4	4	4	3	5	4	4	5	3	5	5	4	3	4	3	5	5	5	5	5	4	4	5	5	5
116	30s	2	2	4	1	2	4	2	1	3	2	4	1	3	3	2	4	1	4	4	2	4	1	5	6	4	3	3	6	5	1	4	4	6	4	4	4	6	4	2	3	5	3	4	6	2	6	4	4
117	40s	2	2	2	1	4	1	1	1	2	0	4	0	4	4	0	4	0	4	4	0	4	0	5	2	5	5	5	5	3	5	6	6	6	2	5	6	6	6	3	5	6	3	7	1	3	6	3	7
118	30s	2	4	5	1	2	1	2	1	4	1	2	1	4	4	0	4	1	4	4	2	4	1	6	3	4	4	5	7	3	4	6	5	5	3	4	6	5	4	4	4	4	5	7	3	4	5	5	7
119	40s	2	4	4	2	3	3	3	3	2	1	4	0	4	4	0	4	0	4	4	1	4	2	4	4	4	4	4	4	4	4	4	4	4	4	4	4	4	4	4	4	4	4	4	4	4	4	4	4
120	40s	2	3	3	1	1	1	2	1	2	0	4	0	4	2	0	4	0	4	4	0	4	1	3	3	2	4	3	3	2	1	6	4	3	2	2	4	4	3	3	3	4	3	4	4	2	4	3	4
121	30s	2	2	5	1	2	2	4	4	2	0	4	0	4	4	0	4	1	4	4	1	4	0	6	5	4	5	5	6	5	4	5	5	5	5	5	5	5	5	5	5	3	5	6	4	5	3	5	6
122	30s	2	4	3	1	2	2	1	1	4	0	4	0	4	4	0	4	0	4	4	0	4	0	4	4	4	6	5	5	2	2	6	6	5	2	5	6	6	4	2	5	2	6	5	3	4	6	5	6
123	40s	1	4	5	1	5	1	2	1	2	1	4	0	4	4	1	2	1	4	4	1	4	1	4	5	3	3	3	4	6	2	2	2	5	6	3	3	2	3	4	2	4	2	3	6	2	3	3	3
124	40s	2	4	4	1	4	3	1	1	4	1	4	0	4	4	1	3	1	3	4	2	4	2	4	5	5	3	4	4	4	4	5	3	4	5	5	4	5	4	5	6	3	5	4	4	6	5	4	5
125	40s	2	4	2	1	5	1	1	1	2	1	4	0	4	4	2	4	1	4	4	0	4	0	6	5	5	6	5	7	4	4	4	5	7	5	5	4	5	5	3	5	3	5	7	2	5	5	7	7
126	40s	2	2	2	5	2	5	2	2	3	1	4	1	4	2	2	4	1	4	2	3	4	1	6	5	2	3	4	7	4	1	5	3	5	3	3	4	3	4	4	3	3	3	5	5	2	3	4	5
127	50s	2	4	4	1	5	3	1	1	2	2	4	2	3	2	2	2	0	4	4	2	4	1	2	6	3	4	4	3	5	2	4	6	2	5	3	3	3	2	4	4	4	4	4	5	4	3	4	4
128	50s	2	4	5	1	5	2	1	1	4	0	4	0	4	4	1	4	0	4	4	2	4	2	4	4	5	6	6	5	2	4	5	7	6	4	4	3	7	6	5	6	2	5	7	2	4	4	7	7
129	40s	2	4	4	1	2	1	2	2	4	2	4	2	4	4	1	4	0	4	4	1	4	1	4	5	2	2	6	3	5	2	2	6	5	3	3	3	5	4	3	4	3	5	6	4	3	3	5	5
130	40s	2	4	5	1	2	4	3	3	4	0	4	0	4	4	0	4	0	4	4	1	4	0	6	3	3	2	5	6	3	2	3	2	6	3	5	3	3	6	5	5	2	3	5	2	3	5	5	5
131	50s	2	5	5	4	5	4	4	4	3	3	3	3	2	3	3	2	1	3	3	3	2	3	6	6	6	3	6	6	6	5	3	3	6	6	6	3	3	6	6	7	3	6	6	5	5	3	6	6
132	40s	2	4	5	3	3	3	3	3	2	1	4	1	2	4	2	4	1	4	4	1	2	1	6	6	4	4	5	5	6	3	4	4	4	5	4	4	4	3	4	4	3	5	4	4	4	4	3	4
133	40s	1	2	2	2	2	1	1	1	4	0	4	0	4	4	0	4	0	4	4	0	4	0	6	5	5	3	4	6	3	3	5	5	5	3	5	4	5	4	4	5	4	4	4	3	5	4	5	6
134	50s	2	4	5	1	4	4	1	1	3	1	2	0	4	2	2	4	1	4	4	1	4	1	6	5	5	3	5	5	5	3	3	3	5	5	3	5	3	5	5	4	3	5	5	3	5	5	4	5
135	50s	2	3	3	1	2	2	3	3	4	1	4	0	4	4	1	4	0	4	4	2	4	1	2	2	3	5	5	4	2	4	6	6	4	3	4	5	6	3	4	4	5	4	4	3	4	4	4	5
136	20s	2	4	4	1	4	2	1	1	4	1	4	0	4	4	0	4	0	4	4	0	4	0	3	3	3	3	6	3	2	2	2	4	5	4	3	4	3	2	4	5	3	5	4	4	3	5	6	6
137	20s	2	3	2	1	1	1	1	1	4	1	2	1	4	4	1	4	0	4	4	3	4	1	4	4	2	4	3	3	4	1	3	4	4	4	3	4	4	3	3	3	3	3	3	4	3	3	3	3
138	20s	1	5	5	1	4	3	1	2	3	1	4	1	2	4	2	4	1	4	4	1	4	1	6	6	5	3	4	3	5	3	3	3	5	5	4	3	3	4	4	3	2	5	4	5	3	5	4	3
139	50s	2	4	4	3	4	4	2	3	2	3	4	2	4	4	2	4	3	4	4	3	2	2	3	5	6	3	6	4	5	5	3	5	5	6	5	3	4	4	4	5	2	6	5	4	5	4	5	5
140	40s	2	3	4	1	3	2	1	1	4	1	4	0	4	2	1	2	1	4	4	1	4	0	5	3	3	5	5	5	3	2	4	3	6	3	3	4	3	5	3	3	3	5	6	2	4	3	5	5
141	30s	1	4	3	1	4	2	1	1	4	1	4	1	4	4	1	4	1	4	4	2	4	0	1	5	2	3	7	2	3	2	2	6	2	4	3	3	7	2	3	2	2	5	3	6	2	3	6	3
142	50s	2	4	3	3	4	3	4	3	2	2	4	1	2	2	2	4	1	4	2	2	3	3	4	6	5	2	6	4	5	4	3	3	6	5	5	3	3	5	5	5	3	5	5	4	5	4	5	5
143	30s	1	2	2	1	2	1	1	1	4	0	4	0	4	4	0	4	0	4	4	0	4	0	5	3	4	3	4	4	2	4	4	4	4	2	4	5	5	4	4	5	4	4	5	2	4	5	4	4
144	30s	2	5	4	3	4	4	3	2	2	1	3	1	2	2	2	4	1	4	4	2	2	2	6	6	3	4	4	5	5	4	4	3	4	6	4	5	3	4	5	4	5	4	3	5	4	5	4	3
145	40s	2	5	5	5	5	4	4	4	3	2	2	2	2	3	3	3	1	4	2	3	4	3	2	7	2	6	5	1	7	2	6	3	3	6	4	6	3	2	7	5	3	2	2	6	2	5	5	4
146	50s	2	4	5	1	5	4	1	1	2	1	4	1	3	4	3	3	1	3	2	1	4	1	5	6	6	4	7	2	5	2	1	3	6	4	2	2	3	5	6	5	2	5	2	6	4	4	4	4
147	20s	2	4	5	2	5	3	4	5	2	1	3	1	2	2	1	4	2	4	4	2	3	0	6	5	4	2	3	6	4	2	1	3	6	3	4	5	3	5	4	4	2	4	6	5	6	4	4	6
148	20s	2	2	2	2	2	1	1	1	4	1	4	1	4	4	0	2	2	4	4	1	4	1	5	4	5	5	5	5	3	5	5	5	5	3	5	5	5	5	3	5	5	5	5	3	5	3	5	5
149	30s	2	4	4	1	2	3	2	1	4	1	4	0	4	2	2	4	0	4	4	1	4	1	5	4	3	4	4	5	5	3	5	5	4	5	3	3	5	3	4	3	4	4	4	5	4	3	4	5
150	20s	2	4	4	3	4	3	3	3	2	1	4	0	2	2	2	4	1	4	4	2	4	1	4	5	5	3	4	4	5	4	4	3	4	5	3	4	3	4	3	3	4	3	4	5	3	4	3	4
151	40s	2	4	2	1	2	1	1	1	4	1	4	0	4	4	0	4	1	4	4	1	4	0	5	5	4	5	5	4	5	4	5	4	5	5	5	4	4	4	6	5	3	5	4	5	5	4	4	5
152	40s	2	4	4	2	4	3	2	2	4	0	4	0	4	4	2	4	1	4	4	1	4	1	4	4	4	4	5	4	4	3	4	5	4	4	4	5	5	4	4	4	4	4	5	3	4	5	4	5
153	50s	2	4	5	1	2	4	5	4	2	3	2	2	3	4	1	2	1	3	2	3	2	2	5	6	2	6	4	4	6	2	4	4	4	6	4	4	4	4	4	4	4	4	4	4	4	4	4	4
154	20s	2	5	5	1	5	3	1	1	3	1	4	0	2	4	2	4	0	4	4	1	2	0	7	7	2	4	4	6	7	2	4	2	3	7	4	1	2	3	4	3	4	4	3	7	2	2	3	6
155	20s	2	4	5	1	4	3	2	1	3	1	4	1	4	4	1	4	0	4	4	2	4	0	3	6	2	2	5	2	6	1	2	4	2	3	3	2	3	3	5	3	3	5	3	6	3	3	5	4
156	40s	2	3	3	2	3	3	4	4	2	1	4	1	3	4	3	3	0	4	2	2	4	1	5	7	4	3	5	4	6	2	3	4	4	6	5	4	4	4	5	4	4	4	4	5	4	3	5	4
157	50s	2	3	4	3	3	3	2	2	4	1	2	0	3	2	1	4	1	4	4	2	2	1	4	6	3	3	6	4	6	4	3	5	4	4	3	3	5	4	5	4	3	5	4	5	4	4	5	5
158	30s	2	4	4	1	4	3	1	1	2	2	4	0	4	2	1	4	1	3	4	2	4	1	5	4	3	4	3	5	5	4	4	2	4	6	4	2	2	6	4	6	3	5	5	5	5	4	5	4
159	50s	2	4	5	1	2	2	1	1	3	2	4	1	2	2	2	4	1	4	2	3	4	3	7	3	4	2	6	5	3	3	5	2	6	6	3	2	2	6	6	6	2	6	6	2	4	4	5	6
160	60s	2	5	5	1	5	3	3	1	4	3	4	2	4	4	0	4	0	4	4	0	4	0	4	5	1	7	5	4	4	4	7	7	4	4	2	7	7	7	6	4	7	3	7	1	4	7	4	7
161	50s	2	2	2	2	4	2	3	2	3	2	2	1	4	4	1	4	0	4	2	1	4	1	4	3	2	2	5	4	5	3	4	6	6	4	5	5	6	4	6	5	2	5	6	4	2	6	4	7
162	40s	2	5	5	3	5	5	3	3	4	1	2	1	2	4	2	4	1	4	4	1	2	1	6	4	4	4	6	4	3	1	1	4	5	4	3	4	4	4	4	1	1	4	4	5	4	4	4	3
163	20s	2	3	4	1	1	1	1	1	4	0	4	1	4	2	2	4	0	4	4	1	4	3	3	4	5	2	5	3	2	1	1	5	4	2	2	4	4	3	5	6	2	6	4	5	4	4	4	5
164	30s	1	5	5	3	4	3	3	3	2	1	2	0	2	2	1	4	1	4	4	2	2	1	5	7	4	6	4	4	7	1	5	2	4	7	4	4	3	4	5	4	5	4	3	6	4	3	4	4
165	30s	2	3	5	1	2	1	1	1	3	0	4	0	2	4	1	4	1	4	4	2	4	1	3	6	2	4	2	4	5	2	6	3	5	5	4	4	3	3	5	4	3	3	3	5	3	4	5	5
166	50s	2	5	5	4	5	5	3	3	3	1	2	1	3	4	1	4	2	4	2	1	2	1	6	6	5	4	5	4	6	4	3	3	4	6	5	3	4	5	5	4	4	4	5	5	3	4	5	5
167	50s	2	4	4	2	4	4	1	1	2	1	4	0	4	4	3	4	0	4	4	0	4	1	5	3	3	5	5	7	5	2	3	4	5	3	4	5	6	4	4	4	4	5	6	3	3	6	5	6
168	50s	2	5	5	1	1	2	2	1	4	0	4	0	4	4	1	4	0	4	4	2	4	0	4	4	4	5	4	4	3	2	5	5	3	3	3	5	5	3	3	3	5	5	5	4	3	5	4	5
169	40s	2	5	5	2	4	4	2	2	2	0	4	0	4	4	1	4	2	4	4	1	4	1	5	5	5	3	5	5	5	5	3	4	5	5	4	4	3	5	5	5	3	5	5	5	5	5	4	5
170	40s	2	4	3	1	1	1	2	2	2	1	2	1	2	3	2	2	1	4	4	1	2	1	5	5	4	4	4	4	4	4	4	4	4	4	4	4	4	4	4	4	4	4	6	4	4	4	4	4
171	20s	2	5	5	3	5	4	3	3	2	1	4	0	4	4	0	4	0	4	4	0	4	1	4	4	3	6	6	4	5	3	5	7	4	5	5	7	7	4	4	6	6	6	6	5	5	4	4	6
172	30s	2	5	5	1	5	1	1	1	2	1	4	0	4	4	2	4	0	4	4	0	4	0	4	5	3	4	5	5	5	3	4	4	5	5	4	4	3	4	5	5	5	4	5	5	3	3	4	5
173	40s	2	5	5	2	2	2	2	2	2	1	4	1	2	2	2	4	0	4	4	1	4	1	3	5	3	3	3	5	5	3	3	2	3	6	3	3	2	5	6	3	2	3	3	6	3	3	5	3
174	50s	2	4	4	1	5	1	1	1	2	1	4	0	4	4	1	4	0	4	4	0	4	1	5	5	3	4	6	4	6	1	2	4	4	7	4	3	6	3	3	2	5	5	6	6	4	4	5	5
175	60s	2	4	4	3	4	2	3	3	4	2	2	2	2	4	2	2	1	4	2	3	4	2	6	5	4	6	4	6	4	5	6	6	4	5	4	4	3	5	5	4	5	5	6	5	4	4	5	6
176	30s	2	4	4	3	4	3	4	4	2	1	2	2	2	2	3	4	1	4	2	1	2	1	5	5	5	2	5	5	5	3	1	2	4	5	4	4	5	3	4	4	3	5	4	5	3	4	3	4
177	40s	2	4	4	1	3	2	1	1	4	0	4	0	4	4	0	4	0	4	4	0	4	0	5	2	2	4	5	5	1	4	4	3	5	2	4	5	5	4	1	5	3	4	6	1	4	6	5	6
178	50s	2	4	3	2	4	2	2	2	2	1	4	0	4	4	2	3	1	4	4	2	4	1	4	5	4	3	5	4	4	3	3	3	5	4	5	3	3	5	4	4	4	5	4	4	5	3	5	5
179	30s	2	5	4	2	2	2	2	2	2	0	4	0	4	4	0	4	1	4	2	0	2	0	6	6	6	5	3	6	6	4	3	3	4	6	6	3	3	5	6	6	2	3	6	5	5	4	5	6
180	30s	2	5	5	2	4	4	2	2	3	1	3	1	3	2	1	2	1	4	2	2	2	2	6	7	4	6	6	7	7	2	5	3	7	7	3	5	3	7	7	7	7	5	6	7	5	7	7	7
181	50s	2	4	4	1	3	3	1	1	3	2	4	2	2	2	3	4	1	4	3	1	4	3	4	5	4	4	4	4	6	4	3	4	5	5	4	5	3	4	5	5	4	3	5	4	4	5	4	5
182	30s	1	3	3	1	1	3	1	1	4	0	4	0	4	4	0	4	0	4	4	0	4	1	6	5	5	3	5	5	3	3	3	4	5	5	3	2	4	6	2	2	2	5	6	4	6	6	5	6
183	50s	1	5	5	2	5	4	3	1	4	1	4	0	2	4	2	4	0	4	4	2	4	1	4	5	3	4	5	4	4	3	4	4	4	4	4	5	5	3	4	4	4	4	5	4	3	5	4	5
184	40s	2	4	4	2	3	4	1	3	3	1	2	0	2	4	2	4	1	4	2	1	2	0	4	5	4	4	4	4	5	3	4	4	4	5	3	4	4	3	5	4	3	4	4	5	5	4	4	4
185	50s	2	4	5	2	3	4	3	2	3	1	3	1	3	2	3	2	1	4	2	2	3	1	6	7	4	4	2	6	7	4	5	1	6	6	4	4	1	6	6	5	4	4	5	4	5	4	4	4
186	40s	2	4	5	1	5	2	1	1	3	1	2	1	3	3	2	3	1	4	4	2	2	0	2	7	1	7	7	1	7	1	7	1	1	7	1	4	2	1	7	7	1	7	1	7	2	7	7	1
187	40s	2	5	5	2	4	4	2	1	2	1	2	0	2	2	1	4	1	4	4	1	4	0	5	6	4	4	5	4	5	4	3	5	5	5	4	5	5	3	4	3	3	4	4	5	4	4	5	3
188	40s	2	5	4	1	5	2	2	1	4	0	4	0	4	4	0	4	0	4	4	0	4	0	5	3	3	6	6	5	3	3	6	5	5	4	3	6	4	4	3	5	5	5	6	3	4	4	5	6
189	40s	2	5	4	1	4	1	1	1	3	0	4	0	4	2	2	4	0	4	4	0	4	1	3	5	3	4	4	4	5	3	4	4	5	5	4	6	6	3	5	4	4	3	6	5	2	6	5	5
190	50s	2	5	5	1	4	1	1	1	4	1	4	0	4	4	0	4	0	4	4	1	4	0	6	4	4	4	5	5	4	4	5	4	5	4	4	5	4	5	4	5	5	4	5	4	5	5	5	5
191	60s	2	4	4	1	3	3	2	2	3	1	4	0	4	2	2	2	1	4	3	1	2	0	5	7	4	4	7	4	6	4	4	4	5	7	4	4	4	4	6	6	5	5	4	5	4	4	6	4
192	30s	2	5	4	2	5	4	4	4	4	0	2	0	4	4	1	4	0	4	4	0	4	0	5	4	3	3	5	5	4	3	2	3	5	4	3	5	5	5	5	5	4	5	5	3	3	5	5	5
193	60s	2	5	5	1	5	4	3	1	3	1	4	0	2	2	2	4	0	4	4	1	4	0	3	6	2	3	4	4	6	2	3	3	4	6	3	5	4	4	6	3	4	3	4	5	3	4	3	4
194	40s	2	2	2	2	4	1	1	1	2	1	4	2	3	2	3	2	1	4	4	2	2	1	4	5	6	3	5	3	5	2	4	4	5	5	4	3	3	4	5	3	4	4	3	5	4	4	5	4
195	40s	2	5	5	2	2	4	2	2	2	1	4	0	4	4	1	2	1	3	4	2	4	0	6	3	2	4	6	6	4	1	2	5	4	2	1	4	4	6	4	3	2	6	4	4	3	5	4	6
196	40s	2	4	5	1	1	2	2	2	3	1	2	1	2	2	1	4	1	4	4	3	2	3	2	6	2	3	5	3	5	3	3	5	4	5	3	3	5	3	5	3	3	5	3	6	4	3	4	4
197	30s	2	4	5	2	5	4	2	2	3	0	2	0	4	4	2	4	1	4	2	0	2	0	6	5	4	4	5	5	5	3	5	5	4	5	4	5	5	4	5	4	3	4	5	4	2	3	3	4
198	40s	2	4	5	1	4	3	1	1	2	1	4	0	4	4	2	4	0	4	4	2	4	0	5	5	4	5	5	3	4	4	5	3	4	5	4	5	3	4	5	4	5	4	4	5	4	6	4	5
199	40s	2	4	2	1	1	1	1	1	2	1	4	0	4	4	0	4	0	4	4	0	4	0	6	3	3	1	6	6	4	3	1	6	7	3	3	4	6	5	3	3	3	5	6	3	3	2	5	6
200	40s	2	3	4	1	2	2	4	1	2	1	4	1	2	4	1	2	1	4	4	1	2	1	5	5	3	3	5	4	6	3	4	2	4	6	3	3	2	3	5	4	4	3	3	6	3	4	5	5
201	40s	2	3	4	1	4	2	2	2	2	1	4	0	4	4	1	4	0	4	4	2	4	1	3	5	2	4	5	4	5	1	5	3	4	5	4	5	5	2	5	4	5	3	4	5	4	4	5	5
202	20s	2	5	5	1	1	4	1	2	2	1	4	2	4	2	1	2	1	4	4	2	2	2	7	2	7	3	7	7	2	2	3	6	7	2	3	3	7	7	1	3	2	6	7	2	6	5	7	7
203	30s	2	5	3	3	5	4	3	3	2	0	4	0	4	4	0	4	0	4	4	1	4	0	6	4	3	5	5	3	5	2	6	6	2	6	2	6	6	2	2	2	6	5	3	5	2	4	4	6
204	40s	1	5	5	2	4	2	2	2	3	1	4	1	3	2	1	3	1	4	4	1	4	0	1	3	5	3	5	1	7	3	4	4	4	4	4	5	7	4	4	5	3	4	4	4	5	3	4	1
205	30s	2	5	4	4	5	4	3	3	3	1	2	1	2	2	1	3	1	4	4	0	2	0	4	7	4	6	1	2	6	4	5	2	4	6	4	4	1	4	7	4	5	4	4	4	4	4	5	5
206	50s	2	5	4	1	5	1	1	1	4	0	4	0	4	2	1	4	0	4	4	0	4	0	4	1	4	4	4	4	1	4	7	4	4	4	4	4	7	1	1	4	3	4	6	4	4	4	4	4
207	30s	2	4	5	1	5	4	4	4	3	2	3	1	3	3	2	2	1	4	4	3	3	3	5	7	4	3	5	3	7	1	3	4	2	7	2	3	4	1	6	2	3	3	3	6	1	2	4	3
208	40s	2	4	4	2	3	3	1	2	2	1	4	0	2	4	0	4	1	4	4	2	4	2	5	5	5	4	5	4	5	4	3	3	5	5	4	4	4	5	5	4	5	4	5	3	3	3	4	4
209	50s	2	5	5	2	5	4	2	1	2	1	2	1	2	4	1	2	1	4	4	1	4	1	5	6	5	4	6	4	5	1	1	7	5	4	1	3	7	5	5	3	3	5	5	5	5	5	5	5
210	50s	2	2	4	1	3	1	1	1	4	0	4	0	4	4	0	4	0	4	4	0	4	0	5	5	3	4	4	6	3	3	4	5	5	3	4	5	5	5	3	4	4	5	6	3	3	5	5	5
211	40s	2	4	4	1	1	2	1	1	2	0	4	0	2	4	2	4	1	4	4	0	4	1	4	4	4	4	4	4	4	4	4	4	4	4	4	4	4	4	4	4	4	4	4	4	4	4	4	4
212	30s	2	4	3	1	4	2	1	1	2	1	4	0	2	4	1	4	0	4	4	2	4	1	3	5	2	5	5	6	5	3	6	3	3	2	4	4	3	4	3	3	4	5	6	5	3	6	5	6
213	40s	1	4	4	2	4	3	3	3	4	1	4	2	4	4	1	4	0	4	4	1	4	1	5	4	4	3	5	5	3	4	3	4	4	5	4	4	3	4	4	5	3	5	5	4	4	5	4	3
214	50s	2	4	4	1	2	4	1	1	4	1	4	0	4	4	2	4	0	4	4	2	4	1	5	5	5	5	3	5	3	4	3	2	5	5	4	3	3	5	6	5	5	3	3	5	5	5	5	4
215	50s	2	4	4	2	3	2	2	2	3	3	2	2	2	4	2	4	2	4	2	3	2	1	2	5	2	3	4	1	5	3	2	3	2	5	2	4	3	2	5	6	3	3	6	2	2	6	4	3
216	50s	2	4	4	3	4	4	2	2	4	2	4	2	4	4	1	4	2	4	4	3	2	1	5	5	5	3	3	5	5	4	3	3	5	5	5	3	3	5	5	4	4	5	4	5	5	3	4	4
217	40s	2	4	4	3	4	4	3	3	2	1	2	1	2	2	2	4	1	4	4	2	2	2	5	5	4	4	5	4	6	4	4	4	4	6	4	4	4	4	4	4	4	4	4	5	4	4	5	4
218	40s	2	2	4	2	4	3	3	2	2	2	4	1	4	4	2	4	1	4	4	3	2	2	3	5	2	4	3	3	6	3	6	3	3	5	3	4	3	2	5	3	3	4	3	5	4	5	5	3
219	40s	2	3	3	3	3	3	3	3	3	1	2	2	2	2	2	2	1	4	4	2	2	2	4	6	4	2	4	2	6	4	2	2	6	6	6	2	2	4	6	6	2	6	2	6	4	4	4	2
220	40s	2	4	5	2	4	3	1	1	2	0	4	0	4	2	2	4	0	4	2	1	4	2	5	5	4	2	3	4	5	3	4	2	4	4	6	2	2	3	3	2	3	3	3	5	3	4	3	3
221	50s	2	3	3	1	2	2	1	1	2	1	3	2	4	4	0	4	1	4	4	0	4	1	5	4	2	4	6	6	2	3	1	5	5	3	3	4	7	2	3	3	5	4	5	3	3	5	3	5
222	50s	2	3	3	3	3	3	2	2	4	1	4	0	4	2	0	4	0	4	4	0	4	0	6	4	4	5	4	5	2	3	5	5	5	4	4	5	4	5	3	5	4	4	5	3	5	5	5	5
223	40s	2	3	4	1	1	1	1	1	2	0	4	0	4	4	2	4	0	4	2	0	4	1	3	3	2	6	6	3	2	2	6	6	2	2	2	6	6	2	3	3	5	6	6	2	3	6	5	6
224	40s	2	4	4	1	2	2	2	2	2	1	4	1	3	2	2	4	1	4	2	1	2	1	3	6	2	6	5	3	5	3	6	3	5	5	3	6	3	3	5	3	6	4	6	5	3	6	5	6
225	30s	2	5	5	1	2	3	3	3	4	0	4	0	4	4	0	4	0	4	4	0	4	1	4	4	3	2	4	2	5	2	2	6	4	5	3	4	7	3	4	2	2	6	2	5	3	3	6	3
226	40s	2	5	5	1	4	2	1	1	4	0	4	0	4	4	1	4	0	4	4	0	4	0	6	2	3	4	6	6	2	5	5	4	4	4	4	4	5	4	3	4	3	5	4	3	4	3	5	5
227	50s	2	5	4	2	5	4	3	2	2	0	2	1	2	2	1	2	1	4	4	1	2	0	6	6	4	3	5	5	6	3	4	3	5	6	4	4	3	4	5	5	3	4	4	5	4	4	5	4
228	50s	2	5	5	3	5	5	1	1	2	0	4	0	4	4	3	4	3	4	4	3	4	3	7	2	2	6	2	6	2	2	6	6	2	2	2	6	6	2	2	2	6	2	6	2	2	6	2	6
229	20s	2	3	2	1	3	1	1	1	4	1	4	0	4	4	0	4	0	4	4	2	4	0	3	3	2	3	4	6	4	2	3	4	5	5	2	3	4	2	2	1	4	3	7	2	2	6	4	5
230	20s	2	3	4	1	2	4	3	3	2	0	2	0	4	4	1	4	0	4	4	1	4	1	3	4	4	5	5	3	5	4	4	4	3	5	4	4	4	3	5	4	4	5	4	5	4	4	4	4
231	40s	2	3	3	2	4	3	1	1	2	0	4	0	4	4	2	4	1	4	4	1	4	0	6	2	3	5	5	7	3	2	6	6	4	2	3	6	6	5	2	5	4	4	6	2	4	6	4	6
232	20s	2	5	5	1	4	2	1	1	3	3	4	0	4	4	2	2	1	4	2	3	2	2	5	7	4	4	4	3	7	1	4	2	6	7	4	3	3	4	6	4	3	4	2	7	6	3	6	5
233	20s	2	4	4	1	3	2	1	1	2	1	4	0	4	2	1	2	0	4	4	1	4	1	5	6	3	4	6	5	6	3	3	5	3	5	3	3	5	3	5	3	3	5	3	5	3	3	5	5
234	30s	2	2	2	1	4	2	1	1	4	1	4	1	4	4	1	4	1	4	4	0	4	2	6	5	5	3	5	4	5	4	5	3	5	6	5	4	2	5	6	5	3	5	5	5	5	4	5	4
235	20s	2	5	5	1	5	4	4	2	3	0	2	0	4	2	2	2	1	4	4	1	2	1	7	6	5	3	6	7	7	2	4	6	6	6	5	5	5	7	4	5	3	4	7	1	3	7	6	7
236	30s	2	5	5	1	5	3	1	1	2	0	4	0	4	4	0	4	0	4	4	0	4	0	6	5	2	4	5	7	5	4	3	4	6	6	4	6	4	6	5	5	6	4	7	1	4	5	6	7
237	50s	2	4	4	1	3	2	1	1	2	2	4	1	4	4	2	4	1	4	4	0	4	1	6	4	2	4	3	7	5	1	4	3	4	5	5	4	3	2	5	3	3	3	3	4	3	5	3	4
238	40s	2	4	4	1	5	2	1	1	3	0	4	0	4	4	0	4	0	4	4	0	4	0	4	5	5	6	5	4	3	4	5	3	4	4	4	3	3	4	4	4	4	4	4	4	4	4	4	4
239	20s	2	5	5	1	3	2	1	1	4	1	4	0	4	4	2	4	0	4	4	3	4	1	6	6	2	5	4	4	6	3	4	4	4	6	3	4	4	4	4	4	4	4	5	5	4	4	4	4
240	20s	2	4	4	1	4	2	3	2	4	2	2	1	4	4	2	4	0	4	4	2	4	1	3	5	2	5	4	2	3	2	5	2	3	3	2	4	4	3	3	4	3	4	4	5	3	3	3	3
241	30s	2	5	3	1	5	5	3	4	3	1	2	1	2	2	1	2	1	3	4	1	2	2	5	6	4	2	6	3	6	5	2	2	6	6	6	2	2	6	6	6	3	5	3	5	5	3	5	3
242	20s	1	4	4	1	4	2	2	1	4	0	4	0	4	4	1	4	0	4	4	2	4	0	5	5	2	4	5	7	5	2	5	5	4	5	2	5	5	4	4	4	4	4	6	4	3	6	4	7
243	20s	2	5	2	1	2	1	2	1	4	0	4	0	3	4	0	4	1	4	4	0	4	0	5	5	2	2	5	3	3	2	5	7	4	3	2	2	6	3	4	5	3	5	3	5	3	4	5	5
244	30s	2	4	5	2	4	4	3	2	2	2	4	0	4	4	0	4	0	4	4	1	4	0	5	5	3	4	3	5	3	2	4	3	5	5	4	4	3	6	5	5	3	4	5	3	4	3	5	4
245	20s	2	4	4	2	4	4	3	2	2	0	4	1	4	2	1	4	0	4	4	2	4	0	6	3	4	5	4	3	3	4	5	4	6	4	4	4	5	3	3	4	5	4	4	3	5	4	4	4
246	30s	2	5	5	3	3	4	1	1	4	2	2	2	4	4	2	4	1	4	2	0	2	2	4	4	4	4	4	5	3	3	5	3	5	3	5	3	3	4	4	4	3	5	5	3	5	3	5	3
247	20s	2	5	5	1	4	5	2	1	2	2	3	1	2	2	1	4	1	4	4	2	2	3	6	6	3	4	4	4	5	2	4	4	4	5	4	4	4	4	4	4	4	4	4	4	4	4	4	4
248	20s	2	5	4	1	4	4	2	2	2	1	4	0	2	4	1	4	1	4	4	1	4	0	4	6	4	2	3	4	5	3	3	4	5	4	4	4	5	3	5	6	4	4	5	4	4	4	4	4
249	40s	2	5	5	3	5	3	3	3	4	0	4	0	4	4	1	4	1	4	4	1	4	0	6	2	3	5	4	6	2	3	5	5	6	2	3	5	5	6	3	5	4	4	6	2	5	6	4	6
250	20s	2	4	3	1	4	3	1	1	2	1	4	0	4	4	1	4	0	4	4	2	4	0	4	5	3	4	5	4	4	3	4	5	4	5	4	5	5	4	4	4	4	4	5	3	3	4	5	5
251	30s	2	4	4	1	4	1	1	1	4	0	4	0	4	4	0	4	0	4	4	0	4	0	5	5	3	6	5	5	5	3	6	3	5	5	5	5	3	5	5	5	6	5	6	3	5	6	4	6
252	20s	2	5	5	3	4	4	3	3	2	0	4	0	2	4	0	4	0	4	4	1	4	0	1	4	4	3	3	2	5	1	5	5	2	4	3	4	4	2	4	3	3	4	3	6	4	4	4	4
253	20s	2	1	2	1	1	1	1	1	4	0	4	0	4	2	1	4	0	4	4	0	4	0	6	3	5	2	5	7	2	3	2	2	5	3	3	3	3	3	3	5	2	5	4	3	3	3	4	3
254	50s	2	5	5	1	5	3	2	2	2	2	4	0	4	4	1	4	0	4	4	0	2	1	5	5	4	3	5	6	6	2	4	3	6	5	4	4	3	5	4	4	4	4	6	5	2	5	5	4
255	20s	2	5	5	1	5	4	5	4	2	1	2	1	2	2	2	3	1	4	2	2	2	1	5	4	6	1	7	7	4	5	3	1	7	5	4	4	2	7	7	6	3	6	7	1	5	7	5	7
256	30s	2	4	2	1	2	1	1	1	4	1	4	2	4	4	0	4	1	4	4	1	4	0	6	4	3	5	6	6	5	1	5	7	5	3	3	5	7	6	5	3	3	7	6	2	1	5	5	6
257	50s	2	5	5	1	5	2	4	3	2	1	4	1	4	2	2	4	1	4	4	1	4	2	3	5	3	5	6	3	5	3	3	6	3	5	3	5	6	2	5	4	3	5	4	5	4	4	5	5
258	50s	2	4	4	1	4	4	2	1	4	0	4	0	4	4	0	4	1	4	4	0	4	0	3	5	5	4	4	3	5	3	4	3	4	5	4	4	3	3	5	4	4	4	4	5	4	4	4	5
259	50s	2	4	4	1	5	4	2	1	2	1	4	1	3	2	1	4	1	3	4	1	4	2	4	7	4	5	5	4	7	2	3	3	3	7	3	3	2	3	5	6	3	4	3	6	2	4	5	3
260	30s	2	5	5	1	5	4	1	1	4	0	4	0	4	4	2	2	1	4	4	3	4	1	4	5	5	4	4	4	5	4	4	3	4	5	5	4	4	3	5	5	4	4	4	4	5	5	5	4
261	50s	2	3	4	1	4	4	1	1	2	0	2	0	4	4	0	4	0	4	4	1	4	0	7	2	4	2	4	7	1	3	3	6	7	2	4	3	5	7	4	5	3	5	7	2	6	7	4	7
262	40s	2	2	4	2	4	2	4	2	4	0	4	0	4	4	1	4	0	4	4	1	4	0	5	4	4	3	5	5	3	2	4	3	5	5	4	5	4	3	3	4	3	4	5	3	4	6	5	5
263	50s	2	4	4	2	3	3	2	2	2	2	4	2	2	2	2	2	1	3	2	3	3	3	2	6	1	5	5	4	7	2	4	6	2	7	2	3	4	1	6	2	4	3	3	7	1	3	4	6
264	40s	2	2	1	1	1	1	1	1	4	0	4	0	4	4	1	4	0	4	4	0	4	0	4	2	5	2	5	6	1	3	3	3	5	3	5	3	5	5	3	3	2	5	6	2	5	3	5	5
265	50s	1	5	5	2	4	3	2	2	4	0	4	0	2	4	1	4	0	4	4	0	4	0	7	7	6	3	7	7	7	5	3	1	7	7	5	6	1	6	7	5	3	7	7	7	5	6	7	6
266	40s	2	3	4	1	2	2	2	2	3	2	4	1	2	2	2	4	1	4	2	2	2	1	4	6	4	3	1	5	6	1	5	2	3	5	3	5	2	3	4	4	4	1	4	5	2	4	3	4
267	30s	2	2	3	1	4	2	3	2	2	0	2	0	2	2	2	2	1	4	4	0	2	1	4	5	3	3	4	5	5	3	4	2	5	5	4	2	2	4	5	4	2	4	5	5	4	5	4	5
268	50s	2	5	5	3	4	4	2	2	2	1	4	2	4	4	1	2	1	4	2	1	2	1	7	5	4	5	4	4	5	3	5	5	3	7	4	4	5	5	4	4	5	4	6	2	3	5	4	6
269	40s	2	4	5	2	4	3	1	1	2	1	4	1	4	2	2	4	1	4	4	1	4	2	5	6	5	1	5	4	5	2	3	4	5	6	4	3	3	2	4	4	3	5	3	6	4	3	5	6
270	40s	2	2	5	1	4	1	1	1	4	0	4	0	2	2	1	2	0	4	2	2	4	0	4	5	5	1	6	5	5	1	1	1	5	1	1	1	5	3	3	2	1	5	5	3	3	5	3	5
271	30s	2	4	5	1	2	2	1	1	3	1	3	1	4	2	1	3	1	4	3	2	3	1	3	6	3	4	3	4	5	1	3	3	4	4	3	5	3	4	5	2	3	4	6	5	2	4	4	6
272	40s	2	4	4	1	4	2	1	1	4	0	4	0	3	4	0	4	0	4	4	0	2	1	4	7	5	2	3	3	7	1	3	2	2	7	1	3	3	3	2	2	4	2	3	6	3	5	3	3
273	60s	2	5	4	2	4	2	2	1	2	0	4	1	4	4	1	4	0	4	4	1	4	0	5	4	4	4	4	4	4	3	5	4	4	4	3	5	5	3	4	5	4	4	5	3	3	5	3	5
274	50s	2	4	4	2	4	2	2	2	4	0	4	0	4	4	1	4	0	4	4	1	4	0	5	3	5	3	5	4	2	3	5	5	5	3	5	5	5	5	3	4	3	5	5	5	4	5	5	5
275	50s	2	5	5	2	4	4	4	4	3	3	2	2	4	2	2	4	1	3	2	1	2	1	6	6	5	2	5	4	5	3	2	3	5	6	4	3	3	3	4	4	2	3	4	6	5	2	5	3
276	40s	2	5	5	2	5	5	2	2	4	0	4	0	4	4	1	4	0	4	4	2	4	1	6	5	4	6	6	6	5	2	3	4	6	6	4	4	4	5	4	4	5	4	6	2	2	6	4	6
277	40s	2	3	4	2	3	3	1	1	4	0	4	0	4	2	1	4	0	4	4	1	4	3	3	3	1	3	5	5	3	1	2	5	5	4	3	3	6	5	5	3	3	4	5	5	3	5	4	4
278	40s	2	5	5	1	5	4	3	2	4	0	4	0	4	4	2	4	0	4	4	0	4	3	5	5	4	4	4	4	5	3	4	4	4	5	4	4	4	4	4	4	4	4	4	5	4	4	4	4
279	30s	2	5	5	3	5	4	5	5	3	1	4	0	4	2	2	2	3	4	4	2	4	3	5	5	7	2	5	4	5	4	1	3	5	5	3	3	5	4	5	6	2	4	4	4	5	4	5	3
280	20s	2	5	5	3	3	4	4	4	2	1	4	1	2	2	2	4	1	4	4	2	4	1	4	5	4	5	4	3	6	2	6	3	3	6	4	4	3	2	6	4	5	4	3	5	4	6	4	4
281	20s	1	3	3	1	2	1	2	1	4	0	4	0	4	4	0	4	0	4	4	1	4	1	5	4	4	3	5	4	4	4	3	3	5	5	4	4	4	3	4	4	3	4	4	3	4	3	4	4
282	20s	2	4	5	1	5	3	3	3	2	2	2	1	2	4	1	2	1	4	2	2	2	1	4	6	1	7	5	4	6	2	3	3	4	6	3	5	4	2	6	3	3	5	4	5	3	4	6	6
283	50s	2	5	4	1	3	3	1	1	3	0	4	0	4	4	1	4	0	4	4	1	4	0	4	4	4	7	4	4	4	4	7	4	4	4	4	4	4	4	4	4	4	4	4	4	4	4	4	4
284	20s	2	4	4	2	2	2	2	2	2	1	4	0	4	4	1	4	0	4	4	1	4	0	6	4	4	4	3	6	3	2	5	2	5	5	4	4	3	4	4	4	4	4	4	4	4	4	4	4
285	40s	2	2	2	1	2	1	1	1	4	0	4	0	4	4	1	4	0	4	4	1	4	0	5	6	5	4	4	3	4	5	3	2	3	4	5	4	3	3	3	6	5	3	3	3	5	3	5	3
286	40s	1	4	2	1	2	1	1	1	2	0	4	0	4	4	2	4	0	4	4	0	4	0	5	1	4	3	6	4	1	2	5	6	5	2	2	6	6	5	1	4	2	5	7	2	4	5	4	6
287	50s	2	3	3	1	2	2	2	1	4	0	4	0	4	4	0	4	0	4	4	0	4	0	5	3	3	4	3	5	3	2	4	4	4	5	4	4	4	3	3	4	3	5	5	3	4	4	3	5
288	40s	2	4	4	1	4	4	2	4	3	3	2	2	2	2	3	2	2	4	4	2	4	2	6	6	2	4	4	5	5	4	2	3	6	3	3	3	4	5	2	5	3	5	6	5	5	2	6	5
289	30s	1	4	4	2	4	2	1	1	4	2	4	0	4	4	2	4	0	4	4	2	4	1	3	5	3	3	5	4	5	2	4	4	3	5	3	3	6	3	5	5	4	3	3	6	3	4	3	3
290	20s	2	5	4	2	4	4	2	2	4	1	2	0	4	4	2	4	0	4	4	1	4	0	3	6	4	7	4	4	5	4	7	6	4	5	4	7	6	4	6	6	7	3	4	3	4	7	5	4
291	20s	2	5	3	3	4	3	2	2	2	0	2	0	2	2	2	4	1	4	4	1	4	1	5	3	4	3	3	3	4	3	5	3	3	5	3	3	3	3	4	3	3	3	3	5	3	3	3	3
292	40s	1	4	4	2	4	3	3	3	2	1	4	1	4	2	2	4	1	4	2	1	4	0	5	5	3	3	5	4	5	3	3	3	5	5	5	3	3	5	4	4	3	5	3	5	3	3	5	3
293	20s	2	4	5	3	4	3	2	2	3	1	4	2	4	4	1	4	1	4	2	2	4	1	3	5	5	4	3	2	6	5	4	2	5	6	6	4	3	3	6	6	3	3	5	3	5	5	5	3
294	30s	2	3	3	1	2	2	2	1	4	1	4	0	4	4	0	4	1	4	2	1	2	1	6	4	6	2	6	6	5	5	3	3	6	5	6	3	1	6	5	5	2	6	6	2	6	3	5	7
295	20s	2	4	3	2	3	2	2	3	3	3	2	1	3	4	2	4	2	4	4	3	2	3	4	4	4	4	4	4	4	4	4	4	4	4	4	4	4	4	4	4	4	4	4	4	4	4	4	4
296	50s	1	5	5	3	3	4	4	4	3	0	4	0	4	2	0	4	0	4	4	0	4	0	4	3	2	4	4	4	2	4	4	3	4	2	4	4	4	5	4	4	4	4	5	4	4	4	4	5
297	50s	2	4	4	2	3	3	2	2	4	1	4	1	2	2	1	4	1	4	4	1	2	1	4	5	4	4	4	5	5	2	4	3	4	5	3	4	3	4	5	3	3	3	3	5	4	4	3	3
298	50s	2	5	5	3	5	5	3	4	3	1	4	1	2	4	2	4	1	4	2	1	2	1	5	6	3	2	4	5	6	1	2	7	5	6	2	4	4	4	4	1	4	4	7	6	4	4	5	5
299	50s	2	4	4	1	4	4	2	1	2	1	4	0	2	4	2	4	1	4	2	1	4	0	5	7	4	5	3	5	6	4	5	3	4	6	4	5	3	3	3	3	5	3	3	6	4	4	5	4
300	20s	2	5	5	2	4	4	3	4	2	2	3	1	3	4	2	2	1	4	4	2	2	2	5	5	3	4	4	5	5	3	4	3	4	5	3	4	3	3	5	3	3	3	4	5	4	5	4	4
301	20s	2	5	5	5	5	3	3	3	3	2	2	1	3	4	3	4	1	4	4	2	4	3	4	4	4	4	4	4	4	4	4	4	4	4	4	4	4	4	4	4	4	4	4	4	4	4	4	4
302	50s	2	5	5	2	5	3	3	3	3	3	2	2	2	4	2	4	1	4	4	2	2	2	4	6	2	4	4	5	6	3	4	2	4	6	4	5	3	3	6	2	4	2	4	5	3	4	4	4
303	20s	2	5	5	1	5	5	1	1	2	1	4	2	4	4	2	4	0	3	4	0	4	0	3	3	5	3	5	3	3	3	3	5	3	3	3	5	5	3	3	3	5	5	5	3	3	5	3	3
304	20s	2	4	5	2	4	3	1	1	4	0	2	0	2	2	2	4	0	4	4	0	4	0	2	6	4	3	5	4	6	2	1	4	4	6	3	2	4	3	4	3	4	4	4	4	4	4	5	6
305	50s	2	4	2	1	1	4	1	1	2	1	4	0	4	4	0	2	1	4	4	0	4	0	6	5	6	2	6	6	4	3	5	2	6	4	5	4	2	5	4	5	3	5	5	3	5	4	4	4
306	40s	2	4	4	1	1	4	1	1	3	1	4	0	4	2	1	4	0	4	4	1	4	1	5	5	4	3	4	3	4	3	3	3	3	3	3	3	3	4	4	4	4	4	4	3	3	4	4	4
307	50s	2	4	5	5	2	2	1	2	4	1	2	0	4	4	1	4	1	4	4	0	4	0	4	2	2	3	7	3	1	7	7	7	7	1	6	5	7	7	1	7	7	7	7	1	7	7	7	7
308	30s	1	4	4	2	4	4	3	2	2	1	2	2	2	2	2	4	1	4	2	1	2	2	4	7	4	2	6	4	7	3	2	2	4	5	4	4	2	2	5	4	2	3	4	5	3	3	4	6
309	50s	2	4	4	1	4	2	1	1	3	2	2	2	3	4	2	2	1	3	2	1	2	2	5	6	6	4	5	3	6	2	3	4	5	6	3	6	4	2	6	4	3	4	3	6	6	6	4	5
310	40s	2	3	3	1	3	1	2	1	4	0	4	0	4	4	1	4	0	4	4	0	4	0	6	5	4	5	3	5	5	4	3	2	4	5	4	6	2	3	5	4	5	3	3	5	3	3	3	5
311	20s	2	2	3	1	1	1	1	1	2	1	4	1	4	2	2	2	2	4	2	3	4	2	4	4	4	5	5	3	4	4	4	4	4	4	5	4	4	3	6	5	4	5	4	4	4	4	5	4
312	20s	2	5	3	1	1	1	1	1	4	1	4	0	4	4	0	4	0	4	4	1	4	0	7	3	3	2	5	5	3	3	3	4	5	4	4	3	4	5	3	4	3	4	4	3	4	4	5	5
313	50s	2	4	5	2	4	3	4	2	2	1	4	0	4	4	2	4	1	4	4	2	4	1	4	6	4	5	5	4	5	3	4	5	5	5	4	5	5	3	4	3	5	5	4	5	3	5	4	5
314	20s	2	5	4	1	3	4	2	2	4	0	4	0	4	4	1	4	1	4	4	1	4	1	4	5	4	4	5	3	5	4	4	4	4	4	4	4	4	4	4	4	4	4	4	4	4	4	4	4
315	20s	2	5	5	2	4	5	1	1	3	1	2	0	2	2	1	4	1	4	4	1	2	1	2	4	2	2	4	2	6	2	2	4	4	6	4	2	4	2	4	2	4	2	4	4	4	4	4	4
316	20s	2	4	4	3	4	4	3	3	3	1	4	0	2	2	1	4	1	4	4	1	4	0	4	6	2	4	5	4	5	1	3	5	4	5	1	5	4	2	4	3	3	3	5	5	4	5	4	5
317	50s	2	5	5	3	3	1	1	1	3	0	4	0	4	4	0	4	0	4	4	0	4	0	6	1	2	6	7	7	1	6	6	7	7	1	6	7	7	1	2	6	4	7	7	2	6	6	6	7
318	20s	2	3	3	1	1	2	2	2	4	2	4	2	4	2	2	4	1	4	4	1	2	1	6	1	4	1	7	7	3	5	7	5	3	5	3	2	7	3	4	7	1	7	7	2	3	7	7	7
319	20s	2	3	3	1	1	1	1	1	4	0	4	0	4	4	1	4	0	4	4	1	4	0	5	4	4	4	4	4	4	4	4	4	4	4	4	4	4	4	4	4	4	4	4	4	4	4	4	4
320	20s	2	5	4	2	5	3	1	1	2	1	4	0	4	4	0	4	0	4	4	2	4	0	3	4	4	4	4	3	4	3	4	4	4	4	4	4	4	4	2	4	4	4	5	4	4	4	4	4
321	50s	2	3	3	3	3	3	3	3	4	2	4	1	4	4	1	4	1	4	4	1	4	0	5	4	5	5	5	5	4	3	6	6	4	3	3	5	5	4	4	3	3	4	5	3	4	5	4	5
322	30s	2	4	4	1	4	2	2	1	4	2	4	0	4	4	2	4	0	4	4	1	4	0	5	4	4	4	5	7	3	2	4	4	6	5	4	5	4	5	5	4	4	5	5	5	4	5	5	6
323	20s	2	2	4	1	4	1	1	1	4	0	4	0	4	4	0	4	0	4	4	1	4	0	5	4	3	5	2	5	4	3	4	3	3	3	4	5	4	3	5	4	4	3	4	4	3	4	5	5
324	30s	2	4	3	1	2	2	1	1	2	2	4	1	4	4	2	4	1	4	4	2	4	2	2	4	2	4	4	3	4	2	4	4	4	4	4	4	5	2	3	3	4	4	4	4	4	4	4	4
325	30s	2	5	4	1	4	1	1	1	3	1	4	0	4	4	0	4	0	4	4	0	4	0	6	3	2	4	4	6	2	2	4	6	4	2	2	6	6	4	1	4	5	3	6	2	1	7	1	7
326	40s	2	4	4	1	3	4	1	1	3	0	4	0	2	4	1	4	1	4	4	0	2	0	6	6	4	3	5	7	6	2	6	6	4	6	4	6	7	2	2	4	6	4	5	5	5	6	5	6
327	40s	2	4	3	2	5	2	2	1	4	0	2	0	4	4	1	4	0	4	4	0	4	0	5	7	4	6	6	3	7	3	4	3	4	6	3	4	3	3	6	6	6	4	3	6	4	3	5	4
328	40s	2	5	5	1	3	1	1	1	4	0	4	0	4	4	0	3	0	4	4	1	4	3	5	5	5	3	5	3	5	5	3	3	5	5	5	3	3	5	5	5	3	5	3	5	5	3	5	3
329	50s	2	3	3	1	3	3	3	3	3	0	4	0	4	4	0	4	0	4	4	1	4	1	4	3	3	5	5	4	2	1	4	5	4	3	3	5	5	4	3	4	3	4	5	3	3	5	4	5
330	50s	2	3	2	1	2	2	1	1	4	1	4	1	4	2	0	4	0	4	4	2	4	0	6	2	5	5	4	7	1	2	6	4	5	1	5	6	3	4	2	4	5	3	7	1	3	6	4	3
331	50s	2	5	5	1	2	2	1	1	2	1	4	0	2	2	3	4	2	4	4	1	4	0	5	3	5	3	6	2	2	2	6	6	6	2	2	6	6	2	2	4	3	5	6	2	3	5	5	5
332	50s	2	5	5	3	5	3	3	2	3	1	2	2	2	4	1	4	0	4	4	3	2	3	6	6	5	5	5	6	6	4	5	3	5	6	4	4	5	4	5	4	5	4	5	5	4	4	5	5
333	20s	2	5	5	1	4	2	2	2	4	1	4	0	4	4	0	4	0	4	4	0	4	1	3	5	5	3	5	3	3	2	3	3	5	3	4	4	4	3	3	4	3	5	3	5	5	4	4	3
334	20s	1	4	4	1	4	3	2	2	2	0	4	0	4	4	0	4	0	4	4	0	4	0	7	6	5	2	5	6	5	4	2	2	6	6	4	3	3	6	5	5	2	3	5	5	5	3	5	5
335	50s	2	5	5	2	5	5	2	2	3	0	2	1	2	3	1	4	1	4	2	1	2	1	5	5	5	3	5	3	5	5	3	4	5	5	5	3	3	5	5	5	3	5	3	5	5	3	5	3
336	50s	2	2	2	1	2	1	2	1	4	0	4	0	4	4	0	4	0	4	4	0	4	0	6	2	4	6	6	5	2	4	6	6	6	2	5	6	6	5	2	6	3	5	7	2	5	6	5	6
337	30s	2	4	3	1	4	2	1	1	3	1	4	0	4	2	2	4	0	4	4	1	4	0	5	5	3	5	6	5	4	5	5	5	4	4	5	5	5	5	4	5	5	5	5	3	4	5	6	5
338	40s	2	5	5	3	5	5	3	3	3	1	2	1	2	2	2	4	1	4	4	1	2	1	6	7	7	4	4	6	7	4	3	2	5	7	5	3	1	6	7	5	4	4	5	3	5	4	4	6
339	40s	2	5	5	1	4	3	2	1	3	0	2	0	2	2	2	2	0	4	2	0	4	0	7	6	4	4	5	7	6	3	3	2	6	7	3	4	2	5	4	4	5	4	5	4	4	2	5	6
340	40s	2	4	4	1	4	2	2	2	3	0	2	0	4	4	1	4	0	4	4	0	4	0	6	5	2	3	6	6	5	4	4	3	6	5	3	6	5	6	3	4	4	3	6	4	3	5	5	6
341	50s	2	5	5	1	5	4	1	1	2	0	4	0	2	4	1	4	1	4	4	1	2	0	5	5	3	4	4	3	6	2	3	4	2	6	4	5	4	3	5	4	6	3	5	5	2	7	4	5
342	50s	2	4	4	3	4	3	2	3	2	2	2	2	2	2	1	4	1	4	4	2	2	1	3	5	4	3	5	4	5	3	3	3	5	6	3	3	3	4	6	3	3	5	3	5	3	5	5	4
343	40s	2	4	5	2	5	5	2	4	4	1	2	0	4	4	1	4	1	4	4	1	4	2	3	4	3	4	5	4	3	3	3	5	4	4	4	4	5	5	4	4	3	3	5	3	3	3	5	3
344	20s	2	4	4	1	4	2	2	1	2	0	2	0	4	4	0	2	1	4	4	0	4	0	6	3	3	3	6	4	4	5	2	5	7	5	5	1	6	4	4	4	2	4	5	5	7	2	5	6
345	20s	2	3	3	3	2	2	2	2	2	1	2	1	4	4	3	4	1	4	4	1	4	1	3	3	4	5	4	3	3	3	5	3	3	4	3	4	4	2	5	4	3	4	4	3	4	4	4	3
346	20s	2	3	3	3	5	3	3	2	4	0	2	0	2	4	0	4	1	4	4	0	4	1	5	5	3	2	4	3	5	3	3	3	4	5	4	3	3	2	4	3	3	3	3	5	2	4	4	3
347	50s	2	4	5	1	4	1	1	1	4	0	4	0	2	2	0	4	1	3	4	1	4	2	7	6	7	1	4	7	6	1	1	1	7	7	1	1	1	7	1	1	1	1	7	4	4	3	4	7
348	20s	2	5	5	3	5	4	4	3	2	0	2	0	4	2	1	2	1	4	4	2	4	0	4	5	5	3	5	3	4	4	3	4	4	4	4	4	4	4	5	4	3	4	4	4	4	4	5	3
349	50s	2	4	4	1	1	1	1	1	4	2	4	0	4	2	3	4	1	4	4	0	4	0	4	5	5	4	4	4	5	3	4	2	4	5	4	4	3	5	5	5	3	4	5	3	3	5	3	5
350	20s	2	5	5	2	5	2	2	1	4	3	2	0	4	4	2	2	1	3	4	1	3	0	4	7	6	2	4	4	6	4	5	4	4	7	5	1	3	4	7	4	3	5	4	6	5	2	5	4
351	40s	2	5	5	3	5	4	3	3	2	1	4	0	4	4	1	4	0	4	4	1	4	0	2	5	4	4	6	2	6	2	4	7	3	5	2	4	7	1	4	1	3	4	4	4	4	4	4	4
352	50s	2	5	5	2	5	4	3	3	2	2	2	1	2	2	1	2	0	4	4	1	4	1	4	5	4	3	5	3	5	4	3	4	4	5	4	3	4	4	6	4	2	4	3	5	4	4	4	4
353	50s	2	5	5	1	4	1	1	1	2	0	4	0	4	4	2	4	1	4	4	0	4	0	7	4	3	3	5	7	4	4	3	4	7	4	5	4	4	7	6	6	5	4	7	3	2	5	7	7
354	30s	2	4	4	2	4	4	2	2	4	1	2	0	4	4	0	4	1	4	4	0	4	0	5	3	4	5	5	5	3	4	5	5	5	5	5	5	6	3	5	4	5	5	6	2	5	6	5	6
355	40s	2	5	5	1	4	2	2	2	3	1	2	0	3	2	2	4	1	3	4	2	2	1	5	5	3	3	3	3	5	4	3	3	5	6	5	5	3	4	5	5	3	3	5	5	3	5	4	4
356	30s	1	4	4	2	4	4	2	2	3	2	3	2	3	2	1	2	1	4	4	2	2	2	5	4	4	4	4	5	4	4	5	3	5	3	3	5	5	3	5	5	5	4	4	4	4	5	5	5
357	30s	2	5	4	1	5	5	3	1	2	2	2	2	2	2	1	2	1	4	4	1	2	2	4	4	5	3	2	3	6	1	2	2	3	6	3	2	2	2	4	5	2	3	3	6	2	4	4	3
358	20s	2	4	4	1	4	4	3	3	3	3	2	2	3	4	2	2	1	4	4	2	3	3	1	7	2	6	7	2	7	1	6	6	2	7	4	6	6	2	7	4	6	6	1	7	4	6	6	6
359	40s	2	4	4	2	5	4	4	3	3	3	2	2	2	2	2	4	2	4	2	3	2	3	6	5	4	4	5	5	5	4	5	4	5	5	4	4	4	5	5	4	4	4	5	3	5	4	5	5
360	60s	2	4	4	2	4	2	3	2	4	0	4	0	4	4	1	4	0	4	4	0	4	0	5	2	4	5	5	4	1	3	4	6	4	2	4	7	6	4	2	4	6	5	7	2	4	7	5	6
361	30s	2	3	3	2	3	2	2	2	2	1	2	0	2	4	1	4	1	4	4	1	4	1	5	5	3	4	5	5	5	4	4	5	5	5	4	5	5	4	4	3	5	5	5	5	3	5	4	5
362	40s	2	4	5	1	4	3	1	1	2	1	4	0	4	4	2	4	1	4	4	1	4	1	5	3	5	3	3	3	3	4	4	2	5	3	4	4	2	4	3	5	3	4	7	3	5	3	5	7
363	20s	2	3	3	3	3	3	3	3	2	3	2	1	3	2	0	2	1	4	4	1	2	2	6	6	2	2	5	7	7	2	2	2	6	7	2	6	6	6	2	2	2	2	5	4	2	6	2	6
364	20s	2	4	4	1	4	1	1	1	4	0	4	0	4	4	0	4	0	4	4	0	4	0	5	3	3	5	3	6	3	2	5	4	5	3	3	6	5	3	3	3	4	3	7	2	2	6	3	6
365	50s	2	2	2	1	3	2	1	1	2	1	4	0	4	2	2	4	1	4	4	2	4	2	4	3	2	6	2	5	4	5	6	1	5	5	4	5	1	3	5	6	3	2	6	2	3	6	5	3
366	30s	2	4	4	2	2	2	3	2	4	1	4	0	2	4	1	4	0	4	4	1	2	1	5	5	3	3	4	5	6	4	3	3	5	6	3	3	4	3	6	4	3	5	4	6	2	4	5	5
367	50s	2	5	4	2	4	2	2	2	2	1	4	0	4	4	2	4	0	4	4	1	4	1	6	6	3	4	5	6	5	2	3	4	5	6	3	5	4	5	5	4	4	5	5	4	4	6	5	6
368	20s	2	5	5	1	4	4	2	2	4	0	4	0	4	4	0	4	0	4	4	0	4	0	5	4	4	4	6	5	2	2	5	7	5	3	4	4	6	5	2	3	6	4	5	3	4	6	5	5
369	20s	2	4	4	1	4	2	1	1	4	0	4	0	4	4	0	4	0	4	4	0	4	0	4	4	5	5	5	3	3	2	4	6	5	2	5	5	6	4	7	4	2	5	6	2	4	4	5	5
370	20s	2	5	5	2	2	2	3	2	3	1	4	1	4	4	2	4	1	4	4	1	4	1	5	6	4	3	6	4	6	3	4	3	4	5	4	2	4	3	5	4	5	5	4	5	3	3	5	4
371	20s	2	5	4	1	4	2	2	1	4	1	4	0	4	4	0	4	0	4	4	1	4	1	5	5	4	5	5	5	5	3	5	5	4	5	5	4	5	4	5	4	5	5	5	5	4	5	5	6
372	40s	2	5	4	3	4	4	3	3	2	1	4	0	2	2	2	2	1	4	4	1	4	1	5	5	4	4	5	3	5	4	3	4	5	5	4	4	4	4	5	4	4	4	4	4	4	4	4	4
373	40s	2	4	4	1	5	3	2	2	3	1	4	1	4	4	1	4	0	4	4	1	4	1	3	6	3	6	6	3	6	4	3	6	5	6	5	5	6	2	6	5	5	6	6	5	4	5	5	6
374	40s	2	2	4	1	1	1	1	1	2	1	4	0	2	4	2	2	1	4	4	2	4	3	6	5	4	5	5	5	5	3	5	5	5	5	3	5	5	3	5	5	5	5	3	5	3	5	5	5
375	20s	2	4	4	2	5	4	3	2	4	1	4	2	4	4	0	4	1	4	4	2	4	0	5	4	2	5	5	5	4	1	6	6	5	4	3	5	6	4	4	3	3	5	5	4	3	5	5	5
376	40s	2	4	4	1	3	2	2	1	4	1	4	1	4	4	2	4	1	4	2	1	4	0	3	4	3	4	3	5	4	3	4	4	3	3	3	4	5	2	3	3	4	2	4	4	3	4	4	4
377	50s	2	5	5	1	5	3	1	1	2	2	2	2	3	2	2	4	1	4	4	2	2	1	5	5	4	4	5	5	5	4	3	4	5	4	4	4	4	4	4	4	3	4	4	4	4	4	4	4
378	50s	2	5	5	2	4	3	2	2	2	1	2	0	2	2	1	2	1	4	4	2	4	0	5	5	4	5	5	3	5	5	3	3	5	5	4	5	3	5	5	5	3	5	3	5	5	5	5	5
379	30s	2	4	2	1	1	1	1	1	4	0	4	0	4	2	0	4	0	4	4	0	4	0	3	4	5	5	5	4	5	5	6	3	3	4	5	5	5	2	3	5	5	5	4	3	5	4	4	4
380	40s	2	2	2	1	1	1	1	1	3	1	3	1	2	4	2	3	0	3	2	1	4	1	6	6	4	3	4	7	6	1	2	3	4	6	3	3	3	6	5	2	2	2	6	4	2	2	5	5
381	20s	1	4	2	1	2	1	1	1	4	0	4	0	4	4	0	4	0	4	4	0	4	1	6	6	2	3	4	6	5	2	4	6	2	5	2	4	6	2	4	3	4	4	3	5	2	4	4	3
382	20s	2	3	4	1	2	4	4	2	4	1	2	2	2	2	2	3	1	4	4	2	4	2	5	5	3	3	3	5	5	1	4	2	6	7	3	3	2	4	4	3	4	3	5	5	3	2	4	4
383	40s	2	5	5	5	5	5	5	5	4	0	2	1	3	3	0	3	0	3	3	0	3	0	4	4	4	4	4	4	4	4	4	4	4	4	4	4	4	4	4	4	4	4	4	4	4	4	4	4
384	40s	2	4	4	1	4	3	2	2	3	1	4	1	2	4	2	2	0	4	4	1	4	2	5	6	3	3	5	5	6	3	3	3	5	6	3	3	3	3	5	3	3	3	4	5	3	4	4	4
385	30s	2	4	4	3	3	2	1	1	4	1	4	2	4	4	0	4	0	4	4	1	4	2	6	5	4	3	4	5	5	4	5	1	6	5	3	5	1	6	6	5	4	5	6	3	3	4	5	5
386	50s	2	3	4	2	1	1	1	1	2	1	4	0	4	2	2	4	0	4	4	1	4	1	6	5	3	4	4	5	5	3	5	3	5	5	4	4	3	5	4	4	3	5	5	5	3	5	4	6
387	30s	2	5	2	1	4	1	1	1	4	0	4	0	4	4	0	4	0	4	4	1	4	0	5	3	3	6	6	5	3	4	7	3	4	5	5	6	6	3	5	6	5	5	6	2	5	6	6	6
388	40s	2	4	4	4	4	4	4	4	3	1	3	0	3	2	1	2	1	4	3	1	3	3	3	5	4	4	4	3	5	4	4	3	4	5	4	4	4	4	4	4	4	4	5	3	4	4	4	5
389	20s	2	4	4	3	3	4	5	5	2	1	4	1	2	4	1	2	1	4	4	2	4	2	3	5	2	4	5	3	5	2	4	3	3	5	2	5	4	2	5	2	4	3	3	5	2	4	4	4
390	30s	2	5	4	3	3	3	4	3	2	1	4	0	4	4	2	4	1	4	2	2	4	2	4	5	2	6	5	4	5	4	6	6	5	6	5	5	5	4	5	6	4	5	6	5	4	4	5	5
391	50s	2	5	5	2	2	3	2	2	4	0	4	1	4	4	1	4	1	4	4	2	4	1	2	5	4	6	4	3	5	4	5	3	3	5	4	5	5	3	3	3	4	4	4	4	4	5	4	3
392	20s	2	5	5	5	3	5	5	5	3	1	2	2	2	4	1	2	1	4	2	1	2	1	7	7	6	5	5	6	7	3	4	3	5	7	3	4	2	5	7	5	6	2	4	6	5	4	6	6
393	20s	2	3	3	1	1	1	1	1	2	0	4	0	4	4	0	4	0	4	4	0	4	0	5	4	5	4	5	6	2	4	6	5	6	4	5	6	5	5	3	6	3	5	7	3	4	6	6	7
394	30s	1	3	3	3	3	2	2	2	2	1	2	0	2	2	1	4	1	4	4	2	4	1	5	4	6	3	4	4	4	4	3	4	4	4	5	4	4	4	4	5	3	4	4	4	5	4	4	4
395	20s	2	4	3	1	2	3	1	1	2	1	4	0	4	4	0	4	0	4	4	1	4	0	5	3	5	3	5	5	3	4	4	5	5	5	5	4	5	3	4	4	4	4	5	3	5	5	4	5
396	40s	2	4	2	1	4	3	1	1	2	1	4	0	4	2	3	4	0	4	4	1	4	1	6	6	3	5	2	7	5	2	5	1	3	4	3	4	1	3	5	4	5	2	5	4	4	5	5	5
397	20s	2	5	5	3	5	4	3	1	4	0	4	0	4	4	0	4	1	4	4	0	4	0	5	6	4	5	4	6	6	4	5	3	6	6	4	4	3	5	5	5	3	5	3	5	4	5	5	5
398	20s	2	2	4	1	4	4	2	2	2	2	4	0	2	3	1	4	0	4	4	1	4	1	5	7	1	5	5	6	7	1	5	3	2	7	2	5	2	5	7	6	6	5	6	6	3	5	6	6
399	20s	2	5	4	1	4	3	2	3	2	0	2	0	4	4	1	4	1	4	4	0	4	1	5	4	3	3	6	4	5	2	2	3	6	5	3	3	4	5	4	4	3	5	5	4	3	3	6	5
400	20s	2	4	3	2	4	3	3	4	4	1	3	3	2	2	2	4	1	3	3	3	2	1	4	4	4	4	5	4	4	4	4	3	4	4	4	4	4	4	4	4	3	4	4	4	4	4	4	4
401	20s	2	3	5	1	4	3	2	2	2	2	4	0	4	4	3	2	1	4	4	2	4	1	5	5	4	5	5	7	4	1	6	4	6	5	4	6	4	5	6	6	2	6	6	3	5	6	6	7
402	40s	2	5	5	1	5	4	3	3	3	1	4	1	3	4	3	4	1	3	4	3	2	1	3	6	4	3	6	2	7	3	4	4	3	6	3	5	5	2	7	4	3	4	3	5	2	4	5	4
403	20s	2	3	2	1	3	1	1	1	4	0	4	0	4	4	1	4	0	4	4	0	4	1	6	6	4	5	5	5	5	4	5	5	4	6	4	4	4	4	3	4	5	4	5	4	4	5	4	5
404	50s	2	4	2	1	1	1	1	1	2	1	4	0	4	4	0	4	0	4	4	0	4	0	5	4	4	5	6	6	4	5	6	5	6	3	5	4	4	5	3	5	3	5	7	2	5	7	5	7
405	20s	2	1	1	1	1	1	1	1	4	0	4	0	4	4	0	4	0	4	4	1	4	1	7	1	6	4	7	7	1	5	6	2	5	1	5	6	7	6	4	6	7	5	7	1	6	5	5	7
406	20s	1	4	5	1	5	5	2	1	2	1	4	0	4	4	0	4	0	4	4	2	4	0	4	3	4	5	5	5	2	3	5	5	4	3	4	5	5	2	3	5	4	4	6	2	4	5	4	4
407	30s	2	4	4	1	3	2	1	1	4	0	4	0	4	4	0	4	0	4	4	1	4	1	6	2	1	3	5	7	1	4	4	3	5	1	3	5	3	6	4	6	2	5	7	1	3	6	5	7
408	20s	2	3	4	1	2	3	1	1	4	1	2	0	4	4	2	4	1	4	4	2	4	1	3	4	3	4	5	3	4	3	4	5	4	4	3	4	4	4	5	4	4	4	4	5	5	3	5	4
409	20s	2	4	4	1	4	3	1	1	4	0	4	0	4	4	0	4	0	4	4	0	4	0	3	4	5	5	7	3	5	2	3	7	5	3	5	4	7	3	3	5	5	7	7	1	5	6	5	7
410	20s	2	3	3	1	3	1	1	1	2	2	2	1	2	2	1	3	0	3	4	1	4	3	6	5	2	2	6	6	3	1	1	4	4	3	2	4	3	4	5	4	3	5	5	5	3	4	5	6
411	50s	2	4	5	2	4	4	4	3	4	2	2	1	4	2	2	4	1	4	4	2	2	1	4	3	3	3	5	4	3	3	2	3	5	3	3	3	3	2	3	3	3	5	4	4	4	3	5	3
412	50s	2	4	4	1	3	2	2	1	2	1	4	0	4	4	1	2	1	4	2	1	4	1	3	5	2	6	5	3	5	2	4	6	2	6	4	5	6	2	5	2	5	4	5	4	2	6	4	6
413	20s	2	5	4	2	4	4	3	3	2	1	2	0	2	2	2	2	2	4	2	1	2	1	3	6	4	3	3	4	5	4	2	2	5	5	3	4	2	3	4	5	2	4	4	5	4	4	4	3
414	20s	2	3	3	2	3	3	2	2	4	1	4	0	4	4	1	4	0	4	4	0	4	0	4	5	3	4	3	5	5	2	4	3	5	5	4	4	3	5	5	4	5	4	3	4	3	4	4	4
415	30s	2	3	4	1	2	1	1	1	4	0	4	0	4	4	0	4	0	4	4	0	4	0	7	5	4	5	7	7	4	4	6	3	7	5	5	3	3	7	7	5	4	7	7	1	5	7	7	7
416	20s	2	5	5	1	5	2	2	2	4	2	4	1	4	4	1	4	0	4	4	1	4	1	3	4	3	4	4	3	5	4	4	5	3	5	3	4	5	3	5	4	3	4	3	5	4	4	4	4
417	20s	2	3	3	3	3	3	3	3	3	0	4	0	4	2	0	4	0	4	4	0	4	0	6	5	4	4	5	4	4	4	5	4	4	4	4	4	4	4	4	4	4	4	4	4	4	4	4	4
[truncated: 34 more columns]
